# Supplementary material for: The Physical Activity Assessment of Adults With Type 2 Diabetes Using Accelerometer-Based Cut Points: Scoping Review
Source: Interact J Med Res. 2022 Sep 6;11(2):e34433. doi: 10.2196/34433 (PMC9490541; doi:10.2196/34433)
Supplement: Multimedia Appendix 2 [file ijmr_v11i2e34433_app2.xlsx]

## Sheet: Search and Screening
Abstract Title	First Author Last Name	Year of Publication	Source Searched	Number of records	Abstract Exclusion 1: Participants NOT selected on basis of T2D diagnosis or No clear subset of T2D participants	Abstract Exclusion 2: Accelerometers NOT used to objectively measure physical activity of participants or NOT validation study	Abstract Exclusion 3: Conference abstracts	Abstract Exclusion 4: ONLY pedometer devices or ONLY walking activity as steps or step counts	Abstract Exclusion 5: Mean age not ≥50 years or not explicitly stated “older adults”	Abstract Screening Verdict	Full Text Exclusion 1: MET or CPM cutpoints NOT reported and/or cited by authors	Full Text Exclusion 2: Incorrect Abstract and/or Full text article filed under title on the database	Full Text Exclusion 3: Participants NOT selected on basis of T2D diagnosis or No clear subset of T2D participants	Full Text Screening Verdict
A Cognitive-Behavioural Pedometer-Based Group Intervention on Physical Activity and Sedentary Behaviour in Individuals With Type 2 Diabetes	De Greef	2010	PubMed Web of Science Embase	3	FALSE	FALSE	FALSE	TRUE		Exclude
A Comparison of Self-Reported Energy Intake With Total Energy Expenditure Estimated by Accelerometer and Basal Metabolic Rate in African-American Women With Type 2 Diabetes	Samuel-Hodge	2004	PubMed EMBASE Web of Science	3	FALSE	TRUE				Exclude
A Couples-Based Approach for Increasing Physical Activity Among Adults With Type 2 Diabetes: A Pilot Feasibility Randomized Controlled Trial	Woolridge	2019	PubMed EMBASE Web of Science	3	FALSE	FALSE	FALSE	FALSE	FALSE	Include	FALSE			Include
A Data-Driven, Meaningful, Easy to Interpret, Standardised Accelerometer Outcome Variable for Global Surveillance	Rowlands	2019	PubMed Web of Science	2	FALSE	FALSE	FALSE	FALSE	FALSE	Include	TRUE			Exclude
A Mixed-Methods Examination of Physical Activity and Sedentary Time in Overweight and Obese South Asian Men Living in the United Kingdom	Emadian	2017	PubMed EMBASE Web of Science	3	TRUE					Exclude
A Monitoring and Feedback Tool Embedded in a Counselling Protocol to Increase Physical Activity of Patients With COPD or Type 2 Diabetes in Primary Care: Study Protocol of a Three-Arm Cluster Randomised Controlled Trial	Verwey	2014	PubMed EMBASE	2	TRUE					Exclude
A Multi-Sensor Monitoring System of Human Physiology and Daily Activities	Doherty	2012	PubMed Engineering Village (Compendex, Inspec)	3	FALSE	FALSE	FALSE	FALSE	FALSE	Include	TRUE			Exclude
A Pilot Study of a Tool to Stimulate Physical Activity in Patients With COPD or Type 2 Diabetes in Primary Care	Verwey	2014	PubMed EMBASE Web of Science	3	TRUE					Exclude
A Positive Psychology-Motivational Interviewing Intervention for Patients With Type 2 Diabetes: Proof-of-concept Trial	Celano	2019	PubMed Web of Science EMBASE	3	FALSE	FALSE	FALSE	FALSE	FALSE	Include	TRUE			Exclude
A Qualitative Evaluation of a Physician-Delivered Pedometer-Based Step Count Prescription Strategy With Insight From Participants and Treating Physicians	Cooke	2018	PubMed EMBASE	2	FALSE	TRUE				Exclude
A Racial Comparison of Differences Between Self-Reported and Objectively Measured Physical Activity Among US Adults With Diabetes	Bazargan-Hejazi	2017	PubMed EMBASE	2	FALSE	FALSE	FALSE	FALSE	FALSE	Include	TRUE			Exclude
A Randomized Controlled Trial Translating the Diabetes Prevention Program to a University Worksite, Ohio, 2012-2014	Weinhold	2015	PubMed EMBASE	2	TRUE					Exclude
A Randomized Trial Investigating the 12-month Changes in Physical Activity and Health Outcomes Following a Physical Activity Consultation Delivered by a Person or in Written Form in Type 2 Diabetes: Time2Act	Kirk	2009	PubMed Web of Science	2	FALSE	FALSE	FALSE	TRUE		Exclude
A Randomized Trial of an Intervention to Improve Self-Care Behaviors of African-American Women With Type 2 Diabetes: Impact on Physical Activity	Keyserling	2002	PubMed Web of Science	2	FALSE	FALSE	FALSE	FALSE	FALSE	Include	TRUE			Exclude
Accelerometer Feedback to Promote Physical Activity in Adults With Type 2 Diabetes: A Pilot Study	Paschali	2005	PubMed EMBASE Web of Science	3	FALSE	FALSE	FALSE	FALSE	FALSE	Include	TRUE			Exclude
Accelerometer-derived Physical Activity in Those With Cardio-Metabolic Disease Compared to Healthy Adults: A UK Biobank Study of 52,556 Participants	Cassidy	2018	PubMed EMBASE Web of Science	3	TRUE					Exclude
Accelerometer-derived Sedentary and Physical Activity Time in overweight/obese Adults With Type 2 Diabetes: Cross-Sectional Associations With Cardiometabolic Biomarkers	Healy	2015	PubMed EMBASE	2	FALSE	FALSE	FALSE	FALSE	FALSE	Include	FALSE			Include
Accelerometry-assessed Physical Activity and Sedentary Time and Associations With Chronic Disease and Hospital Visits - A Prospective Cohort Study With 15 Years Follow-Up	Dohrn	2019	PubMed EMBASE Web of Science	3	TRUE					Exclude
Actigraph Calibration in obese/overweight and Type 2 Diabetes Mellitus Middle-Aged to Old Adult Patients	Lopes	2009	PubMed EMBASE Web of Science	3	FALSE	FALSE	FALSE	FALSE	FALSE	Include	FALSE			Include
Activity and Sedentary Time 10 Years After a Successful Lifestyle Intervention: The Diabetes Prevention Program	Rockette-Wagner	2017	PubMed EMBASE	2	TRUE					Exclude
Activity Intensity, Volume, and Norms: Utility and Interpretation of Accelerometer Metrics	Rowlands	2019	PubMed EMBASE Web of Science	3	FALSE	FALSE	FALSE	FALSE	FALSE	Include	TRUE			Exclude
Activity Patterns of Obese Adults With Type 2 Diabetes in the Look AHEAD Study	Jakicic	2010	PubMed EMBASE Web of Science	3	FALSE	FALSE	FALSE	FALSE	FALSE	Include	FALSE			Include
Aerobic Exercise Did Not Have Compensatory Effects on Physical Activity Levels in Type 2 Diabetes Patients	de Moura	2015	PubMed EMBASE Web of Science	3	FALSE	FALSE	FALSE	FALSE	FALSE	Include	FALSE			Include
Ambulatory Blood Pressure Thresholds for Diagnosis of Hypertension in Patients With and Without Type 2 Diabetes Based on Cardiovascular Outcomes	Hermida	2013	PubMed EMBASE Web of Science	3	FALSE	TRUE				Exclude
Assessment of Energy Expenditure Using Doubly Labeled Water, Physical Activity by Accelerometer and Reported Dietary Intake in Japanese Men With Type 2 Diabetes: A Preliminary Study	Yoshimura	2019	PubMed EMBASE Web of Science	3	FALSE	FALSE	FALSE	FALSE	FALSE	Include	TRUE			Exclude
Assessment of the MyWellness Key Accelerometer in People With Type 2 Diabetes	McGinley	2015	PubMed EMBASE Web of Science	3	FALSE	FALSE	FALSE	FALSE	FALSE	Include	FALSE			Include
Association of Free-Living Physical Activity Measures With Metabolic Phenotypes in Type 2 Diabetes at the Time of Diagnosis. The Verona Newly Diagnosed Type 2 Diabetes Study (VNDS)	Dauriz	2018	PubMed	1	FALSE	FALSE	FALSE	FALSE	FALSE	Include	TRUE			Exclude
Association of Habitual Daily Physical Activity With Glucose Tolerance and β-Cell Function in Adults With Impaired Glucose Tolerance or Recently Diagnosed Type 2 Diabetes From the Restoring Insulin Secretion (RISE) Study	Temple	2019	PubMed	1	FALSE	FALSE	FALSE	FALSE	FALSE	Include	TRUE			Exclude
Associations of Moderate-To-Vigorous-Intensity Physical Activity and Body Mass Index With Glycated Haemoglobin Within the General Population: A Cross-Sectional Analysis of the 2008 Health Survey for England	Bakrania	2017	PubMed	1	TRUE					Exclude
Associations of Objectively Measured Sedentary Behaviour and Physical Activity With Markers of Cardiometabolic Health	Henson	2013	PubMed Web of Science	2	TRUE					Exclude
Associations of Physical Activity Intensities With Markers of Insulin Sensitivity	Jelleyman	2017	PubMed EMBASE	2	TRUE					Exclude
Associations of Sedentary Time With Fat Distribution in a High-Risk Population	Henson	2015	PubMed Web of Science	2	TRUE					Exclude
Behavioral Reactivity to Acute Stress Among Black and White Women With Type 2 Diabetes: The Roles of Income and Racial Discrimination	Bermudez-Millan	2016	PubMed EMBASE Web of Science	3	FALSE	FALSE	FALSE	FALSE	FALSE	Include	TRUE			Exclude
Beyond Cut Points: Accelerometer Metrics That Capture the Physical Activity Profile	Rowlands	2018	PubMed EMBASE Web of Science	3	FALSE	FALSE	FALSE	FALSE	FALSE	Include	TRUE			Exclude
Carotid Femoral Pulse Wave Velocity in Type 2 Diabetes and Hypertension: Capturing Arterial Health Effects of Step Counts	Dasgupta	2017	PubMed EMBASE Web of Science	3	FALSE	FALSE	FALSE	TRUE		Exclude
Change in Levels of Physical Activity After Diagnosis of Type 2 Diabetes: An Observational Analysis From the NAVIGATOR Study	Preiss	2014	PubMed	1	FALSE	FALSE	FALSE	TRUE		Exclude
Change in Sedentary Time, Physical Activity, Bodyweight, and HbA1c in High-Risk Adults	McCarthy	2017	PubMed EMBASE	2	TRUE					Exclude
Combined Heart Rate- And Accelerometer-Assessed Physical Activity Energy Expenditure and Associations With Glucose Homeostasis Markers in a Population at High Risk of Developing Diabetes: The ADDITION-PRO Study	Hansen	2013	PubMed EMBASE	2	TRUE					Exclude
Concurrent Validity of the MOX Activity Monitor Compared to the ActiGraph GT3X	van der Weegan	2015	PubMed EMBASE Web of Science Engineering Village (Compendex)	4	TRUE					Exclude
Contributions of Comorbid Diabetes to Sleep Characteristics, Daytime Symptoms, and Physical Function Among Patients With Stable Heart Failure	Fritschi	2015	PubMed	1	FALSE	TRUE				Exclude
Correlates of Accelerometer-Assessed Physical Activity and Sedentary Time Among Adults With Type 2 Diabetes	Mathe	2017	PubMed EMBASE Web of Science ActiGraphCorp	4	FALSE	FALSE	FALSE	FALSE	FALSE	Include	FALSE			Include
Correlates of Physical Activity in Middle-Aged Women With and Without Diabetes	Bosch	2015	PubMed EMBASE Web of Science	3	FALSE	FALSE	FALSE	FALSE	FALSE	Include	FALSE			Include
Correlates of Sitting Time in Adults With Type 2 Diabetes	Brazeau	2015	PubMed EMBASE	2	FALSE	FALSE	FALSE	TRUE		Exclude
Cross-sectional Surveillance Study to Phenotype Lorry Drivers' Sedentary Behaviours, Physical Activity and Cardio-Metabolic Health	Varela-Mato	2017	PubMed	1	TRUE					Exclude
Daily Physical Activity Assessed by a Triaxial Accelerometer Is Beneficially Associated With Waist Circumference, Serum Triglycerides, and Insulin Resistance in Japanese Patients With Prediabetes or Untreated Early Type 2 Diabetes	Hamasaki	2015	PubMed Web of Science	2	TRUE					Exclude
Daily Steps Are Low Year-Round and Dip Lower in fall/winter: Findings From a Longitudinal Diabetes Cohort	Dasgupta	2010	PubMed	1	FALSE	FALSE	FALSE	TRUE		Exclude
Declared and Real Physical Activity in Patients With Type 2 Diabetes Mellitus as Assessed by the International Physical Activity Questionnaire and Caltrac Accelerometer Monitor: A Potential Tool for Physical Activity Assessment in Patients With Type 2 Diabetes Mellitus	Mynarski	2012	PubMed Web of Science	2	FALSE	FALSE	FALSE	FALSE	FALSE	Include	TRUE			Exclude
Design of the Lifestyle Improvement Through Food and Exercise (LIFE) Study: A Randomized Controlled Trial of Self-Management of Type 2 Diabetes Among African American Patients From Safety Net Health Centers	Lynch	2014	PubMed Web of Science	2	FALSE	FALSE	FALSE	FALSE	TRUE	Exclude
Differences in Levels of Physical Activity Between White and South Asian Populations Within a Healthcare Setting: Impact of Measurement Type in a Cross-Sectional Study	Yates	2015	PubMed Web of Science	2	TRUE					Exclude
Differences in Objectively Measured Physical Activity and Sedentary Behaviour Between White Europeans and South Asians Recruited From Primary Care: Cross-Sectional Analysis of the PROPELS Trial	Biddle	2019	PubMed EMBASE Web of Science	3	TRUE					Exclude
Dose-response Association of Physical Activity With HbA1c: Intensity and Bout Length	Gay	2016	PubMed Web of Science	2	TRUE					Exclude
Early Declines in Physical Function Among Aging Adults With Type 2 Diabetes	Fritschi	2017	PubMed EMBASE Web of Science	3	FALSE	FALSE	FALSE	FALSE	FALSE	Include	TRUE			Exclude
Early Detection of Physical Activity for People With Type 1 Diabetes Mellitus	Dasanayake	2015	PubMed	1	TRUE					Exclude
Effect of a Behavioral Intervention Strategy for Adoption and Maintenance of a Physically Active Lifestyle: The Italian Diabetes and Exercise Study 2 (IDES_2): A Randomized Controlled Trial	Balducci	2017	PubMed EMBASE Web of Science	3	FALSE	FALSE	FALSE	FALSE	FALSE	Include				Include
Effect of a Behavioral Intervention Strategy on Sustained Change in Physical Activity and Sedentary Behavior in Patients With Type 2 Diabetes: The IDES_2 Randomized Clinical Trial	Balducci	2019	PubMed Web of Science	2	FALSE	FALSE	FALSE	FALSE	FALSE	Include				Include
Effect of the PPARG2 Pro12Ala Polymorphism on Associations of Physical Activity and Sedentary Time With Markers of Insulin Sensitivity in Those With an Elevated Risk of Type 2 Diabetes	Yates	2015	PubMed eMBASE	2	TRUE					Exclude
Effect of Varying Accelerometry Criteria on Physical Activity: The Look Ahead Study	Miller	2013	PubMed Web of Science	2	FALSE	FALSE	FALSE	FALSE	FALSE	Include	TRUE			Exclude
Effects of Exercise Prescription on Daily Physical Activity and Maximal Exercise Capacity in Coronary Artery Disease Patients With and Without Type 2 Diabetes	Karjalainen	2012	PubMed Web of Science	2	FALSE	FALSE	FALSE	FALSE	FALSE	Include				Include
Effects of Non-Exercise Activity and Daily Exercise Activity Upon Glucose and Fat Metabolism in Type 2 Diabetes	Miyamoto	2016	PubMed EMBASE Web of Science	3	FALSE	FALSE	FALSE	FALSE	FALSE	Include				Include
Efficacy of a Self-Regulation-Based Electronic and Mobile Health Intervention Targeting an Active Lifestyle in Adults Having Type 2 Diabetes and in Adults Aged 50 Years or Older: Two Randomized Controlled Trials	Poppe	2019	PubMed EMBASE Web of Science	3	FALSE	FALSE	FALSE	FALSE	FALSE	Include				Include
Exercise Therapy for Management of Type 2 Diabetes Mellitus: Superior Efficacy of Activity Monitors Over Pedometers	Miyauchi	2016	PubMed Web of Science	2	FALSE	FALSE	FALSE	FALSE	FALSE	Include				Include
Feasibility and Acceptability of Continuous Glucose Monitoring and Accelerometer Technology in Exercising Individuals With Type 2 Diabetes	Allen	2009	PubMed EMBASE web of Science	3	FALSE	FALSE	FALSE	FALSE	FALSE	Include				Include
Four-Year Physical Activity Levels Among Intervention Participants With Type 2 Diabetes	Unick	2016	PubMed EMBASE Web of Science	3	FALSE	FALSE	FALSE	FALSE	FALSE	Include				Include
Gait Characteristics in Patients With Type 2 Diabetes; Improvement After Administration of Rosiglitazone	Petrofsky	2005	PubMed	1	FALSE	TRUE				Exclude
Gender Differences in Physical Activity Levels of Older People With Type 2 Diabetes Mellitus	Kelly	2016	PubMed EMBASE	2	FALSE	FALSE	FALSE	TRUE		Exclude
Habitual sleep/wake Patterns in the Old Order Amish: Heritability and Association With Non-Genetic Factors	Evans	2011	PubMed	1	TRUE					Exclude
High-Intensity Interval or Continuous Moderate Exercise: A 24-Week Pilot Trial	Locke	2018	PubMed Web of Science	2	TRUE					Exclude
High-intensity Interval Training as an Efficacious Alternative to Moderate-Intensity Continuous Training for Adults With Prediabetes	Jung	2015	PubMed	1	TRUE					Exclude
Impact of Personalized Cardiovascular Disease Risk Estimates on Physical Activity-A Randomized Controlled Trial	Price	2011	PubMed	1	TRUE					Exclude
Impact of Untreated Obstructive Sleep Apnea on Glucose Control in Type 2 Diabetes	Aronsohn	2010	PubMed	1	FALSE	TRUE				Exclude
Increase in Daily Steps After an Exercise Specialist Led Lifestyle Intervention for Adults With Type 2 Diabetes In Primary Care: A Controlled Implementation Trial	Johnson	2015	PubMed EMBASE	2	FALSE	FALSE	FALSE	TRUE		Exclude
Increasing Physical Activity in Office Workers--The Inphact Treadmill Study; A Study Protocol for a 13-month Randomized Controlled Trial of Treadmill Workstations	Bergman	2015	PubMed EMBASE	2	TRUE					Exclude
Increasing Physical Activity in People With Type 2 Diabetes	Kirk	2003	PubMed Web of Science	2	FALSE	FALSE	FALSE	FALSE	FALSE	Include	TRUE			Exclude
Individualized Estimation of Physical Activity in Older Adults With Type 2 Diabetes	Welch	2017	PubMed EMBASE Web of Science	3	FALSE	FALSE	FALSE	FALSE	FALSE	Include				Include
Insulin Resistance Is Associated With Skeletal Muscle Weakness in COPD	Wells	2016	PubMed Web of Science	2	TRUE					Exclude
Integrated Motivational Interviewing and Cognitive Behaviour Therapy Can Increase Physical Activity and Improve Health of Adult Ambulatory Care Patients in a Regional Hospital: The Healthy4U Randomised Controlled Trial	Barrett	2018	PubMed EMBASE Web of Science	3	TRUE					Exclude
Intervention Effects on Physical Activity and Insulin Levels in Men of Pakistani Origin Living in Oslo: A Randomised Controlled Trial	Andersen	2013	PubMed Web of Science	2	TRUE					Exclude
Is Measurement Error Altered by Participation in a Physical Activity Intervention?	Winkler	2013	PubMed EMBASE Web of Science	3	FALSE	FALSE	FALSE	FALSE	FALSE	Include				Include
Isotemporal Substitution of Inactive Time With Physical Activity and Time in Bed: Cross-Sectional Associations With Cardiometabolic Health in the PREDIMED-Plus Study	Galmes-Panades	2019	PubMed EMBASE Web of Science	3	TRUE					Exclude
Level and Correlates of Physical Activity and Sedentary Behavior in Patients With Type 2 Diabetes: A Cross-Sectional Analysis of the Italian Diabetes and Exercise Study_2	Balducci	2017	PubMed Web of Science	2	FALSE	TRUE				Exclude
Light Physical Activity Determined by a Motion Sensor Decreases Insulin Resistance, Improves Lipid Homeostasis and Reduces Visceral Fat in High-Risk Subjects: PreDiabEx Study RCT	Herzig	2014	PubMed Web of Science	2	TRUE					Exclude
Light-intensity Physical Activity Is Associated With Insulin Resistance in Elderly Japanese Women Independent of Moderate-To Vigorous-Intensity Physical Activity	Gando	2014	PubMed	1	TRUE					Exclude
Living Well With Diabetes: 24-month Outcomes From a Randomized Trial of Telephone-Delivered Weight Loss and Physical Activity Intervention to Improve Glycemic Control	Eakin	2014	PubMed EMBASE Web of Science	3	FALSE	FALSE	FALSE	FALSE	FALSE	Include				Include
Living Well With Diabetes: A Randomized Controlled Trial of a Telephone-Delivered Intervention for Maintenance of Weight Loss, Physical Activity and Glycaemic Control in Adults With Type 2 Diabetes	Eakin	2010	PubMed	1	FALSE	FALSE	FALSE	FALSE	TRUE	Exclude
Long-term Effects of Daily Postprandial Physical Activity on Blood Glucose: A Randomized Controlled Trial	Nygaard	2017	PubMed EMBASE Web of Science	3	TRUE					Exclude
Low Levels of Usual Physical Activity Are Associated With Higher 24 H Blood Pressure in Type 2 Diabetes Mellitus in a Cross-Sectional Study	Zucatti	2017	PubMed	1	FALSE	TRUE				Exclude
Low Physical Activity as a Key Differentiating Factor in the Potential High-Risk Profile for Depressive Symptoms in Older Adults	Holmquist	2017	PubMed EMBASE Web of Science ActiGraphCorp	4	TRUE					Exclude
Low Physical Activity Is Associated With Increased Arterial Stiffness in Patients Recently Diagnosed With Type 2 Diabetes	Funck	2016	PubMed Web of Science	2	FALSE	FALSE	FALSE	FALSE	FALSE	Include	TRUE			Exclude
Meat Intake and Insulin Resistance in Women Without Type 2 Diabetes	Tucker	2015	PubMed	1	TRUE					Exclude
Mediators of Physical Activity Change in a Behavioral Modification Program for Type 2 Diabetes Patients	Van Dyck	2011	PubMed EMBASE Web of Science	3	FALSE	FALSE	FALSE	FALSE	FALSE	Include	TRUE			Exclude
Mobile Exergaming for Health-Effects of a Serious Game Application for Smartphones on Physical Activity and Exercise Adherence in Type 2 Diabetes Mellitus-Study Protocol for a Randomized Controlled Trial	Hochsmann	2017	PubMed	1	FALSE	FALSE	FALSE	TRUE		Exclude
Moderate-to-vigorous Physical Activity in Individuals With Psoriasis: Associations With Body Surface Area and Subjective Disease Severity	Wilson	2013	PubMed EMBASE Web of Science	3	TRUE					Exclude
Motivational Interviewing to Improve Diabetes Outcomes in African Americans Adults With Diabetes	Chlebowy	2015	PubMed EMBASE Web of Science	3	FALSE	FALSE	FALSE	FALSE	FALSE	Include	TRUE			Exclude
Motivational Profiles, Accelerometer-Derived Physical Activity, and Acute Diabetes-Related Symptoms in Adults With Type 2 Diabetes	Castonguay	2018	PubMed EMBASE Web of Science ActiGraphCorp	4	FALSE	FALSE	FALSE	FALSE	FALSE	Include				Include
Multidimensional Individualised Physical ACTivity (Mi-PACT)--a Technology-Enabled Intervention to Promote Physical Activity in Primary Care: Study Protocol for a Randomised Controlled Trial	Peacock	2015	PubMed	1	TRUE					Exclude
Muscle Carnosine Is Associated With Cardiometabolic Risk Factors in Humans	de Courten	2015	PubMed EMBASE Web of Science	3	TRUE					Exclude
Neighbourhood Walkability and Home Neighbourhood-Based Physical Activity: An Observational Study of Adults With Type 2 Diabetes	Hajna	2016	PubMed EMBASE Web of Science	3	FALSE	FALSE	FALSE	FALSE	FALSE	Include	TRUE			Exclude
Non-alcoholic Fatty Liver Disease (NAFLD) Is Associated With Low Level of Physical Activity: A Population-Based Study	Gerber	2012	PubMed Web of Science	2	TRUE					Exclude
Non-locomotive Physical Activity Intervention Using a Tri-Axial Accelerometer Reduces Sedentary Time in Type 2 Diabetes	Miyamoto	2017	PubMed EMBASE Web of Science	3	FALSE	FALSE	FALSE	FALSE	FALSE	Include				Include
Objective Measurements of Activity Patterns in People With Newly Diagnosed Type 2 Diabetes Demonstrate a Sedentary Lifestyle	Cichosz	2013	PubMed Web of Science	2	FALSE	FALSE	FALSE	FALSE	FALSE	Include				Include
Objectively Measured Light-Intensity Physical Activity Is Independently Associated With 2-h Plasma Glucose	Healy	2007	PubMed EMBASE Web of Science	3	TRUE					Exclude
Objectively Measured Physical Activity of Vietnamese Adults With Type 2 Diabetes: Opportunities to Intervene	Van Do	2019	PubMed EMBASE ActiGraphCorp	3	FALSE	FALSE	FALSE	FALSE	FALSE	Include				Include
Objectively Measured Physical Activity, Cardiorespiratory Fitness and Cardiometabolic Risk Factors in the Health Survey for England	O'Donovan	2013	PubMed	1	TRUE					Exclude
Objectively Measured Sedentary Time and Diabetes Mellitus in a General Japanese Population: The Hisayama Study	Honda	2019	PubMed	1	TRUE					Exclude
Objectively-measured Sedentary Time and Cardiometabolic Health in Adults With Severe Obesity	King	2016	PubMed	1	TRUE					Exclude
Outcomes of Health Care Providers' Recommendations for Healthy Lifestyle Among U.S. Adults With Prediabetes	Yang	2011	PubMed ActiGraphCorp	2	TRUE					Exclude
Pedometer- And Accelerometer-Based Exercise in Subjects With Diabetes Mellitus	Miyazaki	2015	PubMed EMBASE Web of Science	3	FALSE	TRUE				Exclude
Pedometer-based Walking Interventions for Free-Living Adults With Type 2 Diabetes: A Systematic Review	Funk	2013	PubMed	1	FALSE	FALSE	FALSE	TRUE		Exclude
Pedometer-determined Physical Activity Level and Change in Arterial Stiffness in Type 2 Diabetes Over 4 Years	Jennersjo	2016	PubMed	1	FALSE	FALSE	FALSE	TRUE		Exclude
Physical Activity and the Risk for Gestational Diabetes Mellitus Amongst Pregnant Women Living in Soweto: A Study Protocol	Khan	2016	PubMed Web of Science	2	TRUE					Exclude
Physical Activity and/or High Protein Intake Maintains Fat-Free Mass in Older People With Mild Disability; The Fukuoka Island City Study: A Cross-Sectional Study	Takae	2019	PubMed EMBASE	2	TRUE					Exclude
Physical Activity Dimensions Associated With Impaired Glucose Metabolism	Amadid	2017	PubMed EMBASE Web of Science	3	TRUE					Exclude
Physical Activity in a Randomized Culturally Adapted Lifestyle Intervention	Siddiqui	2018	PubMed Web of Science	2	TRUE					Exclude
Physical Activity Levels Six Months After a Randomised Controlled Physical Activity Intervention for Pakistani Immigrant Men Living in Norway	Andersen	2012	PubMed Web of Science	2	TRUE					Exclude
Physical Environmental Correlates of Self-Reported and Objectively Assessed Physical Activity in Belgian Type 2 Diabetes Patients	De Greef	2011	PubMed EMBASE Web of Science	3	FALSE	FALSE	FALSE	FALSE	FALSE	Include				Include
Physician Step Prescription and Monitoring to Improve ARTERial Health (SMARTER): A Randomized Controlled Trial in Patients With Type 2 Diabetes and Hypertension	Dasgupta	2017	PubMed	1	FALSE	FALSE	FALSE	TRUE		Exclude
Predominance of Comorbidities in the Detriment of Daily Activity in Sarcoidosis Patients	Kostorz	2018	PubMed	1	TRUE					Exclude
Preliminary Efficacy and Feasibility of Referral to Exercise Specialists, Psychologists and Provision of a Technology-Based Behavior Change Support Package to Promote Physical Activity in School Teachers 'At Risk' Of, or Diagnosed With, Type 2 Diabetes: The 'SMART Health' Pilot Study Protocol	Murphy	2019	PubMed	1	FALSE	FALSE	FALSE	TRUE		Exclude
Preliminary Results From a Study of the Impact of Digital Activity Trackers on Health Risk Status	Rowe-Roberts	2014	PubMed EMBASE	2	TRUE					Exclude
Prescribing of Electronic Activity Monitors in Cardiometabolic Diseases: Qualitative Interview-Based Study	Bellicha	2017	PubMed EMBASE Web of Science	3	TRUE					Exclude
PREVIEW: Prevention of Diabetes Through Lifestyle Intervention and Population Studies in Europe and Around the World. Design, Methods, and Baseline Participant Description of an Adult Cohort Enrolled Into a Three-Year Randomised Clinical Trial	Fogelholm	2017	PubMed EMBASE	2	TRUE					Exclude
Process Evaluation of Physical Activity Counselling With and Without the Use of Mobile Technology: A Mixed Methods Study	Verwey	2016	PubMed EMBASE Web of Science	3	TRUE					Exclude
Promoting and Maintaining Physical Activity in People With Type 2 Diabetes	Kirk	2004	PubMed Web of Science	2	FALSE	FALSE	FALSE	FALSE	FALSE	Include	TRUE			Exclude
Protocol for a Clinical Trial of Text Messaging in Addition to Standard Care Versus Standard Care Alone in Prevention of Type 2 Diabetes Through Lifestyle Modification in India and the UK	Thomson	2018	PubMed EMBASE Web of Science ActiGraphCorp	4	TRUE					Exclude
Reallocating Bouted Sedentary Time to Non-Bouted Sedentary Time, Light Activity and Moderate-Vigorous Physical Activity in Adults With Prediabetes and Type 2 Diabetes	Rossen	2017	PubMed EMBASE Web of Science	3	TRUE					Exclude
Reallocating Sitting Time to Standing or Stepping Through Isotemporal Analysis: Associations With Markers of Chronic Low-Grade Inflammation	Henson	2018	PubMed EMBASE	2	TRUE					Exclude
Relationship Between Intervention Dose and Outcomes in Living Well With Diabetes--A Randomized Trial of a Telephone-Delivered Lifestyle-Based Weight Loss Intervention	Goode	2015	PubMed EMBASE Web of Science	3	FALSE	FALSE	FALSE	FALSE	FALSE	Include				Include
Relationship Between the Ability to Recognize Energy Intake and Expenditure, and Blood Sugar Control in Type 2 Diabetes Mellitus Patients	Matsushita	2005	PubMed Web of Science	2	FALSE	TRUE				Exclude
Relationship of Shoulder Activity and Skin Intrinsic Fluorescence With Low Level Shoulder Pain and Disability in People With Type 2 Diabetes	Sorensen	2017	PubMed Web of Science	2	FALSE	TRUE				Exclude
Replacement Effects of Sedentary Time on Metabolic Outcomes: The Maastricht Study	Van Der Berg	2017	PubMed EMBASE Web of Science	3	TRUE					Exclude
Reproducibility and Validity of the French Version of the Long International Physical Activity Questionnaire in Patients With Type 2 Diabetes	Criniere	2011	PubMed EMBASE	2	FALSE	FALSE	FALSE	TRUE		Exclude
Responsiveness to Change of Self-Report and Device-Based Physical Activity Measures in the Living Well With Diabetes Trial	Lee	2015	PubMed EMBASE Web of Science	3	FALSE	FALSE	FALSE	FALSE	FALSE	Include				Include
Reverse Message-Framing Effects on Accelerometer-Assessed Physical Activity Among Older Outpatients With Type 2 Diabetes	Li	2017	PubMed EMBASE Web of Science	3	FALSE	FALSE	FALSE	FALSE	FALSE	Include	TRUE			Exclude
Risk Estimates for Diabetes and Hypertension With Different Physical Activity Methods	Sternfeld	2019	PubMed Web of Science	2	FALSE	FALSE	FALSE	FALSE	TRUE	Exclude
Sedentary Activity Associated With Metabolic Syndrome Independent of Physical Activity	Bankoski	2011	PubMed	1	TRUE					Exclude
Sedentary Behavior and Prevalent Diabetes in 6,166 Older Women: The Objective Physical Activity and Cardiovascular Health Study	Bellettiere	2019	PubMed EMBASE Web of Science	3	TRUE					Exclude
Sedentary Time and Markers of Chronic Low-Grade Inflammation in a High Risk Population	Henson	2013	PubMed EMBASE ActiGraphCorp	3	TRUE					Exclude
Sedentary Time and Markers of Inflammation in People With Newly Diagnosed Type 2 Diabetes	Falconer	2014	PubMed EMBASE Web of Science	3	FALSE	FALSE	FALSE	FALSE	FALSE	Include				Include
Sedentary Time and MRI-Derived Measures of Adiposity in Active Versus Inactive Individuals	Henson	2018	PubMed Web of Science	2	TRUE					Exclude
Sedentary Time, Breaks in Sedentary Time and Metabolic Variables in People With Newly Diagnosed Type 2 Diabetes	Cooper	2012	PubMed EMBASE Web of Science	3	FALSE	FALSE	FALSE	FALSE	FALSE	Include				Include
Self-management of Chronic Illness: The Role of 'Habit' Versus Reflective Factors in Exercise and Medication Adherence	Philips	2016	PubMed EMBASE Web of Science	3	FALSE	FALSE	FALSE	FALSE	FALSE	Include	TRUE			Exclude
Sleep Duration and Cardiometabolic Risk Factors Among Individuals With Type 2 Diabetes	Cooper	2015	PubMed	1	TRUE					Exclude
Sleep-time BP: Prognostic Marker of Type 2 Diabetes and Therapeutic Target for Prevention	Hermida	2016	PubMed EMBASE Web of Science	3	TRUE					Exclude
Study Protocol for "MOVEdiabetes": A Trial to Promote Physical Activity for Adults With Type 2 Diabetes in Primary Health Care in Oman	Alghafri	2017	PubMed EMBASE Web of Science	3	FALSE	FALSE	FALSE	TRUE		Exclude
Study Protocol: The Effectiveness and Cost Effectiveness of an Employer-Led Intervention to Increase Walking During the Daily Commute: The Travel to Work Randomised Controlled Trial	Audrey	2015	PubMed EMBASE Web of Science	3	TRUE					Exclude
The Association Between Daily Physical Activity and Plasma B-type Natriuretic Peptide in Patients With Glucose Intolerance: A Cross-Sectional Study	Hamasaki	2015	PubMed EMBASE Web of Science	3	TRUE					Exclude
The Effect of Continuous Positive Airway Pressure Treatment on Physical Activity in Patients With Obstructive Sleep Apnoea: A Randomised Controlled Trial	West	2009	PubMed Web of Science	2	TRUE					Exclude
The Effects of a Pedometer-Based Behavioral Modification Program With Telephone Support on Physical Activity and Sedentary Behavior in Type 2 Diabetes Patients	De Geef	2011	PubMed Web of Science	2	FALSE	FALSE	FALSE	FALSE	FALSE	Include				Include
The Effects of Free-Living Interval-Walking Training on Glycemic Control, Body Composition, and Physical Fitness in Type 2 Diabetic Patients: A Randomized, Controlled Trial	Karstoft	2013	PubMed	1	FALSE	FALSE	FALSE	FALSE	FALSE	Include	TRUE			Exclude
The Effects of Total Energy Expenditure From All Levels of Physical Activity vs. Physical Activity Energy Expenditure From Moderate-To-Vigorous Activity on Visceral Fat and Insulin Sensitivity in Obese Type 2 Diabetic Women	Koo	2010	PubMed Web of Science	2	FALSE	FALSE	FALSE	FALSE	FALSE	Include	TRUE			Exclude
The Impact of Diabetes on Mobility, Balance, and Recovery After Repositioning Maneuvers in Individuals With Benign Paroxysmal Positional Vertigo	D'Silva	2017	PubMed EMBASE	2	FALSE	TRUE				Exclude
The Potential Impact of Displacing Sedentary Time in Adults With Type 2 Diabetes	Falconer	2015	PubMed EMBASE Web of Science	3	FALSE	FALSE	FALSE	FALSE	FALSE	Include				Include
The Relationship of the Atlantic Diet With Cardiovascular Risk Factors and Markers of Arterial Stiffness in Adults Without Cardiovascular Disease	Rodriguez-Martin	2019	PubMed	1	TRUE					Exclude
Walking and Type 2 Diabetes Risk Using CANRISK Scores Among Older Adults	Johnson	2017	PubMed EMBASE	2	TRUE					Exclude
Walking Away From Type 2 Diabetes: A Cluster Randomized Controlled Trial	Yates	2017	PubMed EMBASE Web of Science	3	TRUE					Exclude
Walking Prescription of 10 000 Steps Per Day in Patients With Type 2 Diabetes Mellitus: A Randomised Trial in Nigerian General Practice	Fayehun	2018	PubMed	1	FALSE	FALSE	FALSE	TRUE		Exclude
Which Is More Important for Cardiometabolic Health: Sedentary Time, Higher Intensity Physical Activity or Cardiorespiratory Fitness? The Maastricht Study	van der Velde	2018	PubMed EMBASE Web of Science	3	TRUE					Exclude
“They told me to rest”: Sedentary behaviour and physical activity patterns following fracture	Ekegren	2018	EMBASE	1	TRUE					Exclude
24-h Activity Rhythms and Health in Older Adults	de Fejiter	2020	EMBASE	1	TRUE					Exclude
A lifestyle intervention for older schizophrenia patients with diabetes mellitus: A randomized controlled trial	McKibbin	2006	EMBASE Web of Science	2	FALSE	FALSE	FALSE	FALSE	FALSE	Include	TRUE			Exclude
A Novel Diabetes Prevention Intervention Using a Mobile App	Fukuoka	2015	EMBASE	1	TRUE					Exclude
A Randomized Controlled Trial of Adherence to a 24-Month Home-Based Physical Activity Program and the Health Benefits for Older Adults at Risk of Alzheimer's Disease: The AIBL Active-Study	Cox	2019	EMBASE	1	TRUE					Exclude
Accelerometer-measured sleep duration and markers of cardiometabolic health: Findings from a large racially ethnic diverse cohort of older adult women	Full	2018	EMBASE	1	TRUE					Exclude
Advice to walk after meals is more effective for lowering postprandial glycaemia in type 2 diabetes mellitus than advice that does not specify timing: a randomised crossover study	Reynolds	2016	EMBASE Web of Science	2	FALSE	FALSE	FALSE	FALSE	FALSE	Include	TRUE			Exclude
Afamin and lysophosphatidylcholine 18:2, potential markers of type 2 diabetes risk, are opposingly regulated in obesity	Kurdiova	2015	EMBASE	1	TRUE					Exclude
An examination of physical activity levels and healthy lifestyle behaviors of individuals with type 2 diabetes	Karaduz	2019	EMBASE	1	FALSE	FALSE	FALSE	FALSE	FALSE	Include	TRUE			Exclude
Assessment of the mywellness key accelerometer in people with type 2 diabetes	McGinley	2013	EMBASE	1	FALSE	FALSE	TRUE			Exclude
ASSOCIATION BETWEEN (ABDOMINAL) OBESITY AND ADVANCED GLYCATION END PRODUCTS IN DUTCH OLDER ADULTS	Sealy	2019	EMBASE	1	TRUE					Exclude
Association between aerobic capacity and the improvement in glycemic control after the exercise training in type 2 diabetes Fred DiMenna	Nojima	2017	EMBASE Web of Science	2	FALSE	FALSE	FALSE	FALSE	FALSE	Include	TRUE			Exclude
Association Between Daily Time Spent in Sedentary Behavior and Duration of Hyperglycemia in Type 2 Diabetes	Fritschi	2016	EMBASE Web of Science	2	FALSE	FALSE	FALSE	FALSE	FALSE	Include				Include
Association of physiological and psychological health outcomes with physical activity and sedentary behavior in adults with type 2 diabetes	Garcia	2017	EMBASE Web of Science	2	FALSE	FALSE	FALSE	FALSE	FALSE	Include				Include
Associations between lower extremity muscle mass and metabolic parameters related to obesity in Japanese obese patients with type 2 diabetes	Hamasaki	2015	EMBASE Web of Science	2	FALSE	FALSE	FALSE	FALSE	FALSE	Include	TRUE			Exclude
Associations between obstructive sleep apnea, sleep duration, and abnormal fasting glucose the multi-ethnic study of atherosclerosis	Bakker	2015	EMBASE	1	TRUE					Exclude
Associations of objectively measured moderate-to-vigorous-intensity physical activity and sedentary time with all-cause mortality in a population of adults at high risk of type 2 diabetes mellitus	Bakrania	2017	EMBASE	1	TRUE					Exclude
Associations of objectively measured physical activity and abdominal fat distribution	Philipsen	2015	EMBASE Web of Science	2	TRUE					Exclude
Associations of physical activity and sedentary behavior with cardiometabolic biomarkers in prediabetes and type 2 diabetes: a compositional data analysis	Rossen	2020	EMBASE Web of Science	2	TRUE					Exclude
Associations of total amount and patterns of sedentary behaviour with type 2 diabetes and the metabolic syndrome: The Maastricht Study	van der Berg	2016	EMBASE Web of Science	2	TRUE					Exclude
Autonomic, endothelial function and the analysis of gait in patients with type 1 and type 2 diabetes	Petrofsky	2005	EMBASE	1	TRUE					Exclude
Body fat is related to sedentary behavior and light physical activity but not to moderate-vigorous physical activity in type 2 diabetes mellitus	An	2019	EMBASE	1	FALSE	FALSE	FALSE	FALSE	FALSE	Include				Include
Breaking sitting with light activities vs structured exercise: a randomised crossover study demonstrating benefits for glycaemic control and insulin sensitivity in type 2 diabetes	Duvivier	2017	EMBASE Web of Science	2	FALSE	FALSE	FALSE	FALSE	FALSE	Include	TRUE			Exclude
Cardiorespiratory fitness and hepatic fibrosis in individuals with NAFLD-implications for treatment interventions	O'Gorman	2019	EMBASE	1	TRUE					Exclude
Comparison of device-based physical activity and sedentary behaviour following percutaneous coronary intervention in a cohort from Sweden and Australia: A harmonised, exploratory study	Freene N	2020	EMBASE	1	TRUE					Exclude
Continuous glucose monitoring counseling improves physical activity behaviors of individuals with type 2 diabetes: A randomized clinical trial	Allen	2008	EMBASE Web of Science	2	FALSE	FALSE	FALSE	FALSE	FALSE	Include				Include
Continuous glucose monitoring in non-insulin-using individuals with type 2 diabetes: Acceptability, feasibility, and teaching opportunities	Allen	2009	EMBASE Web of Science	2	FALSE	TRUE				Exclude
Daily patterns of physical activity by type 2 diabetes definition: Comparing diabetes, prediabetes, and participants with normal glucose levels in NHANES 2003-2006	Steeves	2015	EMBASE	1	FALSE	FALSE	FALSE	FALSE	FALSE	Include	TRUE			Exclude
Depression, physical activity, and diabetic foot ulcer healing	Vileikyte	2017	EMBASE	1	FALSE	FALSE	FALSE	TRUE		Exclude
Diabetes and technology for increased activity study: The effects of exercise and technology on heart rate variability and metabolic syndrome risk factors	Stuckey	2013	EMBASE	1	TRUE					Exclude
Diet or diet plus physical activity versus usual care in patients with newly diagnosed type 2 diabetes: The Early ACTID randomised controlled trial	Andrews	2011	EMBASE	1	FALSE	TRUE				Exclude
Dimensions of physical activity and sedentary time in identification of risk groups for future type 2 diabetes: A decision tree analysis within the addition-pro cohort	Amadid	2016	EMBASE	1	TRUE					Exclude
Do older people with diabetes meet the recommended weekly physical activity targets? An analysis of objective physical activity data	Pizzol	2019	EMBASE Web of Science	2	TRUE					Exclude
Does the physical activity level decrease after starting insulin in type 2 diabetes?	Alexandre	2017	EMBASE	1	FALSE	FALSE	TRUE			Exclude
Effect of pedometer-based walking interventions on long-term health outcomes: Prospective 4-year follow-up of two randomised controlled trials using routine primary care data	Harris	2019	EMBASE	1	TRUE					Exclude
Effect of progressive pedometer based walking intervention on quality of life and general well being among patients with type 2 diabetes	Guglani	2014	EMBASE	1	FALSE	FALSE	FALSE	TRUE		Exclude
Effectiveness of a multifactorial intervention based on an application for smartphones, heart-healthy walks and a nutritional workshop in patients with type 2 diabetes mellitus in primary care (EMID): Study protocol for a randomised controlled trial	Alonso-Dominguez	2017	EMBASE	1	FALSE	FALSE	FALSE	TRUE		Exclude
Effectiveness of a pragmatic education program designed to promote walking activity in individuals with impaired glucose tolerance: A randomized controlled trial	Yates	2009	EMBASE	1	TRUE					Exclude
Effects of reducing sedentary time on glucose metabolism in immigrant Pakistani men	Andersen	2015	EMBASE Web of Science ActiGraph	3	TRUE					Exclude
Effects of resveratrol in patients with type 2 diabetes mellitus on skeletal muscle SIRT1 expression and energy expenditure	Goh	2014	EMBASE Web of Science	2	FALSE	TRUE				Exclude
Efficacy of a pedometer-based physical activity program on parameters of diabetes control in type 2 diabetes mellitus	Araiza	2006	EMBASE	1	FALSE	FALSE	FALSE	TRUE		Exclude
Feasibility of a Low-Intensity, Technology-Based Intervention for Increasing Physical Activity in Adults at Risk for a Diabetic Foot Ulcer: A Mixed-Methods Study	Schneider	2019	EMBASE	1	FALSE	FALSE	FALSE	TRUE		Exclude
Gait characteristics in people with type 2 diabetes mellitus	Petrofsky	2005	EMBASE	1	FALSE	TRUE				Exclude
Glycemic index, glycemic load, and pulse wave reflection in adults	Recio-Rodriguez	2015	EMBASE	1	TRUE					Exclude
High-Intensity Interval or Continuous Moderate Exercise: A 24-Week Pilot Trial	Locke	2018	EMBASE	1	TRUE					Exclude
Higher levels of daily physical activity are associated with better skin microvascular function in type 2 diabetes—The Maastricht Study	Sorensen	2020	EMBASE Web of Science	2	FALSE	FALSE	FALSE	FALSE	FALSE	Include	TRUE			Exclude
Higher physical activity is associated with lower aortic stiffness but not with central blood pressure: The ADDITION-Pro study	Laursen	2015	EMBASE	1	TRUE					Exclude
Impact of depression and anxiety on change to physical activity following a pragmatic diabetes prevention program within primary care: Pooled analysis from two randomized controlled trials	Yates	2019	EMBASE Web of Science	2	TRUE					Exclude
Influence of Changes in Sedentary Time on Outcomes of Supervised Exercise Therapy in Individuals with Comorbid Peripheral Artery Disease and Type 2 Diabetes	Whipple	2020	EMBASE	1	FALSE	FALSE	FALSE	FALSE	FALSE	Include	TRUE			Exclude
Information Literacy in Food and Activity Tracking Among Parkrunners, People With Type 2 Diabetes, and People With Irritable Bowel Syndrome: Exploratory Study	McKinney	2019	EMBASE	1	TRUE					Exclude
Insomnia and physical activity in adults with prediabetes	Chasens	2011	EMBASE	1	TRUE					Exclude
Internet-based combined exercise training in the management of Type 2 Diabetes	Akinci	2017	EMBASE	1	FALSE	FALSE	FALSE	TRUE		Exclude
Level and correlates of physical activity and sedentary behavior in patients with type 2 diabetes: A cross-sectional analysis of the Italian Diabetes and Exercise Study-2	Balducci	2017	EMBASE	1	FALSE	FALSE	FALSE	FALSE	FALSE	Include				Include
Lifestyle interventions in Muslim patients with metabolic syndrome—a feasibility study	Aktas	2019	EMBASE	1	TRUE					Exclude
Light-intensity physical activity is associated with insulin resistance in elderly japanese women independent of moderate- to vigorous-intensity physical activity	Gando	2014	EMBASE	1	TRUE					Exclude
Living Well with Diabetes: a randomized controlled trial of a telephone-delivered intervention for maintenance of weight loss, physical activity and glycaemic control in adults with type 2 diabetes.	Eakin	2010	EMBASE	1	FALSE	FALSE	FALSE	FALSE	TRUE	Exclude
Long daytime napping is associated with increased adiposity and type 2 diabetes in an elderly population with metabolic syndrome	Papandreou	2019	EMBASE	1	TRUE					Exclude
Lorry driver's cardiovascular health, physical activity and sedentary behaviours-phase 1 of the shift study NIHR Leicester-Lough borough Diet, Lifestyle and Physical Activity Biomedical Research Unit |	Veronica Varela Mato	2016	EMBASE	1	TRUE					Exclude
Measuring group and individual relationship between patterns in sedentary behaviour and glucose in type 2 diabetes adults	McMillan	2020	EMBASE Web of Science	2	FALSE	FALSE	FALSE	FALSE	FALSE	Include	TRUE			Exclude
Medial temporal lobe atrophy relates more strongly to sleep-wake rhythm fragmentation than to age or any other known risk	Van Someren	2019	EMBASE	1	TRUE					Exclude
Metabolic perturbations from step reduction in older persons at risk for sarcopenia: Plasma biomarkers of abrupt changes in physical activity	Saoi	2019	EMBASE	1	TRUE					Exclude
Moderate increases in daily step count are associated with reduced IL6 and CRP in women with PCOS	Webb	2018	EMBASE Web of Science	2	TRUE					Exclude
Neighbourhood walkability and daily steps in adults with type 2 diabetes	Hajna	2016	EMBASE	1	FALSE	FALSE	FALSE	TRUE		Exclude
Objectively measured physical activity in older adults with and without diabetes	Hult	2019	EMBASE	1	TRUE					Exclude
Objectively measured sedentary time and associations with insulin sensitivity: Importance of reallocating sedentary time to physical activity	Yates	2015	EMBASE	1	TRUE					Exclude
Obstructive Sleep Apnea and Wake-up Stroke – A 12 Months Prospective Longitudinal Study	Barreto	2020	EMBASE	1	TRUE					Exclude
Paradoxical increase in the intramyocellular adipose tissue during abdominal fat loss was related with increased physical activity and improved insulin resistance in type 2 diabetes	Minetto	2016	EMBASE	1	FALSE	FALSE	TRUE			Exclude
Pedometer-determined physical activity is linked to low systemic inflammation and low arterial stiffness in Type 2 diabetes	Jennersjo	2012	EMBASE	1	FALSE	FALSE	FALSE	TRUE		Exclude
Pedometer-determined physical activity level and change in arterial stiffness in Type 2 diabetes over 4 years	Jennersjo	2016	EMBASE	1	FALSE	FALSE	FALSE	TRUE		Exclude
Performance assessment of a closed-loop system for diabetes management	Martinez-Millana	2015	EMBASE	1	TRUE					Exclude
Physical Activity in a Randomized Culturally Adapted Lifestyle Intervention	Siddiqui	2018	EMBASE	1	TRUE					Exclude
Physical activity in patients with type 2 diabetes: The case for objective measurement in routine clinical care	Oosterom	2018	EMBASE	1	FALSE	TRUE				Exclude
Physical activity levels in elderly type II diabetic patients in accordance with their BMI	Ribeiro	2012	EMBASE	1	TRUE					Exclude
Physical activity levels, and accomplishment with the ACSM guidelines, in elderly type II diabetic patients in accordance with their BMI	Ribeiro	2012	EMBASE	1	TRUE					Exclude
Physical activity measurement using an accelerometer among indians with type 2 diabetes mellitus: A cross-sectional study	Britto	2018	EMBASE	1	FALSE	FALSE	FALSE	FALSE	FALSE	Include				Include
Physical activity promotion in the primary care setting in pre- and type 2 diabetes - the Sophia step study, an RCT	Rossen	2015	EMBASE Web of Science ActiGraph	3	FALSE	FALSE	FALSE	TRUE		Exclude
Prediabetes and type 2 diabetes are associated with increased content of dipeptide carnosine in human skeletal muscle	Kurdiova	2014	EMBASE	1	FALSE	FALSE	FALSE	FALSE	TRUE	Exclude
Prolonged, Uninterrupted Sedentary Behavior and Glycemic Biomarkers among US Hispanic/Latino Adults	Diaz	2017	EMBASE	1	TRUE					Exclude
PRomotion Of Physical activity through structured Education with differing Levels of ongoing Support for people at high risk of type 2 diabetes (PROPELS): Study protocol for a randomized controlled trial	Yates	2015	EMBASE	1	TRUE					Exclude
Recommended levels of physical activity and insulin resistance in middle-aged women	LeCheminant	2011	EMBASE	1	TRUE					Exclude
Reducing sitting time versus adding exercise: differential effects on biomarkers of endothelial dysfunction and metabolic risk	Duvivier	2018	EMBASE Web of Science	2	TRUE					Exclude
Reduction in HbA1c with Exercise videogames among participants with elevated HbA1c: Secondary analysis of the Wii Heart Fitness trial	Back	2019	EMBASE Web of Science	2	TRUE					Exclude
Regular use of pedometer does not enhance beneficial outcomes in a physical activity intervention study in type 2 diabetes mellitus	Bjorgaas	2008	EMBASE	1	FALSE	FALSE	FALSE	TRUE		Exclude
Reproducibility and validity of the Italian version of the International Physical Activity Questionnaire in obese and diabetic patients	Minetto	2018	EMBASE	1	FALSE	FALSE	FALSE	TRUE		Exclude
Sedentary behavior compensation to 1-year exercise RCT in patients with type 2 diabetes	Judice	2020	EMBASE	1	FALSE	FALSE	FALSE	FALSE	FALSE	Include				Include
Sedentary behaviour, physical activity, and sarcopenia among older adults in the TSHA: isotemporal substitution model	Sanchez-Sanchez	2019	EMBASE	1	TRUE					Exclude
Sedentary patterns, physical activity, and cardiorespiratory fitness in association to glycemic control in type 2 diabetes patients	Sardinha	2017	EMBASE Web of Science	2	FALSE	FALSE	FALSE	FALSE	FALSE	Include				Include
Self-management behavior concerning physical activity of Japanese type 2 diabetes patients, characterized by sex, daily energy intake and body mass index	Tokunaga-Nakawatase	2019	EMBASE Web of Science	2	FALSE	TRUE				Exclude
Self-reported and objectively measured physical activity levels among Hispanic/Latino adults with type 2 diabetes	Bevier	2020	EMBASE Web of Science	2	FALSE	FALSE	FALSE	FALSE	FALSE	Include	TRUE			Exclude
Self-tracking of Physical Activity in People With Type 2 Diabetes: A Randomized Controlled Trial	Kooiman	2018	EMBASE	1	FALSE	FALSE	FALSE	TRUE		Exclude
Sleep duration is inversely associated with serum uric acid concentrations and uric acid to creatinine ratio in an elderly mediterranean population at high cardiovascular risk	Papandreou	2019	EMBASE	1	TRUE					Exclude
Subjective sleep quality in type-2 diabetics	Gara	2019	EMBASE	1	TRUE					Exclude
Testosterone therapy of men with type 2 diabetes mellitus: A randomized, double-blinded, placebo-controlled study	Magnussen	2017	EMBASE	1	FALSE	TRUE				Exclude
Thai diabetes prevention education program: development and validation of the Thai physical activity questionnaire for at-risk people	Chirdkiatisak	2019	EMBASE Web of Science	2	TRUE					Exclude
The associations of sedentary time and breaks in sedentary time with 24-hour glycaemic control in type 2 diabetes	Paing	2018	EMBASE	1	FALSE	FALSE	FALSE	FALSE	FALSE	Include	TRUE			Exclude
The DEXLIFE study methods: Identifying novel candidate biomarkers that predict progression to type 2 diabetes in high risk individuals	Andersen	2014	EMBASE	1	TRUE					Exclude
The effect of macrobiotic Ma-Pi 2 diet on systemic inflammation in patients with type 2 diabetes: A post hoc analysis of the MADIAB trial	Soare	2015	EMBASE	1	FALSE	TRUE				Exclude
The effects of spirapril on ambulatory pulse pressure in essential hypertension are dependent on the circadian time of treatment	Ayala	2010	EMBASE	1	TRUE					Exclude
The healthy steps study: A randomized controlled trial of a pedometer-based green prescription for older adults. Trial protocol	Kolt	2009	EMBASE	1	TRUE					Exclude
The Italian Diabetes and Exercise Study 2 (IDES-2): A long-term behavioral intervention for adoption and maintenance of a physically active lifestyle	Balducci	2015	EMBASE Web of Science	2	FALSE	FALSE	FALSE	FALSE	TRUE	Exclude
The Mediterranean diet improves hepatic steatosis and insulin sensitivity in individuals with non-alcoholic fatty liver disease	Ryan	2013	EMBASE	1	TRUE					Exclude
The relationship between objectively measured physical activity and parameters of disease control in an African population of type 2 diabetes mellitus	Siddiqui	2018	EMBASE	1	FALSE	FALSE	FALSE	TRUE		Exclude
The validity of the non-exercise activity thermogenesis questionnaire evaluated by objectively measured daily physical activity by the triaxial accelerometer	Hamasaki	2014	EMBASE	1	FALSE	FALSE	FALSE	FALSE	FALSE	Include	TRUE			Exclude
Total energy expenditure is comparable between patients with and without diabetes mellitus: Clinical Evaluation of Energy Requirements in Patients with Diabetes Mellitus (CLEVER-DM) Study	Morino	2019	EMBASE	1	FALSE	TRUE				Exclude
Usability testing of a monitoring and feedback tool to stimulate physical activity	van der Weegen	2014	EMBASE Web of Science	2	FALSE	TRUE				Exclude
Using claims and consumer wearable devices data to quantify influenza-related outcomes among type 2 diabetes patients-a large population study	Samson	2018	EMBASE	1	FALSE	TRUE				Exclude
Validity and reliability of accelerometer-based gait assessment in patients with diabetes on challenging surfaces	de Bruin	2012	EMBASE	1	FALSE	FALSE	FALSE	TRUE		Exclude
Validity of the Use of a Triaxial Accelerometer and a Physical Activity Questionnaire for Estimating Total Energy Expenditure and Physical Activity Level among Elderly Patients with Type 2 Diabetes Mellitus: CLEVER-DM Study	Nishida	2020	EMBASE Web of Science	2	FALSE	FALSE	FALSE	FALSE	FALSE	Include				Include
Vascular aging and its relationship with lifestyles and other risk factors in the general Spanish population: Early Vascular Ageing Study	Gomez-Sanchez	2020	EMBASE	1	TRUE					Exclude
Vitamin D deficiency is associated with high blood pressure in 24-h ambulatory blood pressure monitoring in patients with type 2 diabetes	Sperb	2017	EMBASE	1	FALSE	FALSE	FALSE	TRUE		Exclude
Walking with Diabetes (WW-DIAB) programme a walking programme for Indonesian type 2 diabetes mellitus patients: A pilot randomised controlled trial	Arovah	2018	EMBASE	1	FALSE	FALSE	FALSE	TRUE		Exclude
Digital Phenotyping Self-Monitoring Behaviors for Individuals With Type 2 Diabetes Mellitus: Observational Study Using Latent Class Growth Analysis	Yang	2020	Web of Science	1	FALSE	FALSE	FALSE	FALSE	FALSE	Include	TRUE			Exclude
Estimating energy expenditure from accelerometer data in healthy adults and patients with type 2 diabetes	Caron	2020	Web of Science	1	FALSE	TRUE				Exclude
Impact of Ramadan on Physical Activity and Sleeping Patterns in Individuals with Type 2 Diabetes: The First Study Using Fitbit Device	Alghamdi	2020	Web of Science	1	FALSE	FALSE	FALSE	FALSE	TRUE	Exclude
Associations of physical activity and fitness with hepatic steatosis, liver enzymes, and insulin resistance in children with overweight/obesity	Medrano	2020	Web of Science	1	TRUE					Exclude
Development and Validation of a Semiquantitative Food Frequency Questionnaire to Assess Dietary Intake in 40 65-Year-Old Mexican Women	Tijerina	2020	Web of Science	1	FALSE	FALSE	FALSE	FALSE	FALSE	Include	FALSE	TRUE		Exclude
Prospectively Reallocating Sedentary Time: Associations with Cardiometabolic Health	Yates	2020	Web of Science	1	TRUE					Exclude
Physical activity and lipidomics in a population at high risk of type 2 diabetes mellitus	Henson	2020	Web of Science	1	TRUE					Exclude
Compositional analysis of the associations between 24-h movement behaviours and cardio-metabolic risk factors in overweight and obese adults with pre-diabetes from the PREVIEW study: cross-sectional baseline analysis	Swindell	2020	Web of Science	1	TRUE					Exclude
Physical Activity Intervention Effects on Sedentary Time in Spanish-Speaking Latinas	Harmen	2020	Web of Science	1	TRUE					Exclude
Total Sitting Time and Sitting Pattern in Postmenopausal Women Differ by Hispanic Ethnicity and are Associated With Cardiometabolic Risk Biomarkers	Chang	2020	Web of Science	1	TRUE					Exclude
Real-Time Associations Between Glucose Levels and Fatigue in Type 2 Diabetes: Sex and Time Effects	Fritschi	2020	Web of Science	1	FALSE	TRUE				Exclude
The role of physical activity in metabolic homeostasis before and after the onset of type 2 diabetes: an IMI DIRECT study	Koivula	2020	Web of Science	1	FALSE	FALSE	FALSE	FALSE	FALSE	Include	TRUE			Exclude
Habitual physical activity is associated with lower fasting and greater glucose-induced GLP-1 response in men	Janus	2019	Web of Science	1	TRUE					Exclude
Influence of Educational Level on Psychosocial Correlates and Perceived Environmental Correlates of Physical Activity in Adults at Risk for Type 2 Diabetes: The Feel4Diabetes-Study	Huys	2019	Web of Science	1	TRUE					Exclude
Free-Living Sleep, Food Intake, and Physical Activity in Night and Morning Shift Workers	Lauren	2019	Web of Science	1	TRUE					Exclude
Glycemic impact of a diet and lifestyle intervention on diabetics and prediabetics during treatment for non-muscle invasive bladder cancer	Chestnut	2019	Web of Science	1	TRUE					Exclude
Social Support and Common Dyadic Coping in Couples' Dyadic Management of Type II Diabetes: Protocol for an Ambulatory Assessment Application	Luscher	2019	Web of Science	1	FALSE	TRUE				Exclude
Cross-Sectional Associations of Neighborhood Perception, Physical Activity, and Sedentary Time in Community-Dwelling, Socioeconomically Diverse Adults	Claudel	2019	Web of Science	1	TRUE					Exclude
Association of Habitual Daily Physical Activity With Glucose Tolerance and beta-Cell Function in Adults With Impaired Glucose Tolerance or Recently Diagnosed Type 2 Diabetes From the Restoring Insulin Secretion (RISE) Study	Temple	2019	Web of Science	1	TRUE					Exclude
Accelerometry-based method for assessing energy expenditure in patients with diabetes during walking	Caron	2019	Web of Science	1	FALSE	FALSE	FALSE	FALSE	FALSE	Include	TRUE			Exclude
Estimation of a physical activity energy expenditure with a patch-type sensor module using artificial neural network	Kang	2019	Web of Science	1	TRUE					Exclude
Predicting Nocturnal Hypoglycemia with Measures of Physical Activity Intensity in Adolescent Athletes with Type 1 Diabetes	Jaggers	2019	Web of Science	1	TRUE					Exclude
A mixed methods study of perceived barriers to physical activity, geriatric syndromes, and physical activity levels among older adults with peripheral artery disease and diabetes	Whipple	2019	Web of Science ActiGraphCorp	2	FALSE	FALSE	FALSE	FALSE	FALSE	Include				Include
Feasibility and safety of a group physical activity program for youth with type 1 diabetes	Ash	2019	Web of Science	1	TRUE					Exclude
Associations of sedentary time and self-reported television time during pregnancy with incident gestational diabetes and plasma glucose levels in women at risk of gestational diabetes in the UK	Wagnild	2019	Web of Science	1	TRUE					Exclude
Effect of Physical Activity on Plasma PCSK9 in Subjects With High Risk for Type 2 Diabetes	Makela	2019	Web of Science	1	TRUE					Exclude
A Self-Regulation-Based eHealth and mHealth Intervention for an Active Lifestyle in Adults With Type 2 Diabetes: Protocol for a Randomized Controlled Trial	Poppe	2019	Web of Science	1	FALSE	FALSE	FALSE	FALSE	TRUE	Exclude
Physical activity is associated with lower insulin and C-peptide during glucose challenge in children and adolescents with family background of diabetes	Ungethuem	2019	Web of Science	1	TRUE					Exclude
Association of Objectively Measured Physical Activity With Brown Adipose Tissue Volume and Activity in Young Adults	Acosta	2019	Web of Science	1	TRUE					Exclude
Cross-sectional associations of objectively-measured sleep characteristics with obesity and type 2 diabetes in the PREDIMED-Plus trial	Rosique-Esteban	2018	Web of Science	1	TRUE					Exclude
Patterns of Physical Activity Adherence by Adolescents With Diabetes or Obesity Enrolled in a Personalized Community-Based Intervention	Michaliszyn	2018	Web of Science	1	TRUE					Exclude
Altering Physical Activity Influences Insulin Responses to Glucose Ingestion in Healthy Adults	Timmerman	2018	Web of Science	1	TRUE					Exclude
Lower objectively measured physical activity is linked with perceived risk of hypoglycemia in type 1 diabetes	Keshawarz	2018	Web of Science	1	TRUE					Exclude
Methods for combining continuously measured glucose and activity data in people with Type 2 diabetes: Challenges and solutions	McMillan	2018	Web of Science	1	FALSE	FALSE	FALSE	FALSE	TRUE	Exclude
Protocol for the Imagine HEALTH Study: Guided imagery lifestyle intervention to improve obesity-related behaviors and salivary cortisol patterns in predominantly Latino adolescents	Weigensberg	2018	Web of Science	1	TRUE					Exclude
Relationship between sleep disturbance and self-care in adults with type 2 diabetes	Zhu	2018	Web of Science ActiGraphCorp	2	FALSE	TRUE				Exclude
Sleep assessment in aging adults with type 2 diabetes: agreement between actigraphy and sleep diaries	Zhu	2018	Web of Science	1	FALSE	TRUE				Exclude
The contribution of physical fitness to individual and ethnic differences in risk markers for type 2 diabetes in children: The Child Heart and Health Study in England (CHASE)	Nightingale	2018	Web of Science	1	TRUE					Exclude
Health behaviour changes in partners of women with recent gestational diabetes: a phase Ila trial	Brazeau	2018	Web of Science	1	TRUE					Exclude
Potential Mechanisms Involved in the Effect of Cognitive Behavioral Therapy on Fatigue Severity in Type 1 Diabetes	Menting	2018	Web of Science	1	TRUE					Exclude
Comparison of the physical activity levels during the university life	Rodriguez-Rodriguez	2018	Web of Science	1	TRUE					Exclude
Association of Habitual Physical Activity With Cardiovascular Risk Factors and Target Organ Damage in Adolescents and Young Adults	Wittekind	2018	Web of Science	1	FALSE	FALSE	FALSE	FALSE	TRUE	Exclude
Insulin resistance is higher in prepubertal girls but switches to become higher in boys at age 16: A Cohort Study (EarlyBird 57)	Jeffery	2018	Web of Science	1	TRUE					Exclude
App-technology to increase physical activity among patients with diabetes type 2-the DiaCert-study, a randomized controlled trial	Bonn	2018	Web of Science ActiGraphCorp	2	FALSE	FALSE	FALSE	FALSE	TRUE	Exclude
A mobile system for sedentary behaviors classification based on accelerometer and location data	Ceron	2017	Web of Science Engineering Village (Compendex, Inspec)	3	TRUE					Exclude
Exercise to preserve beta-cell function in recent-onset Type 1 diabetes mellitus (EXTOD) - a randomized controlled pilot trial	Narendran	2017	Web of Science	1	TRUE					Exclude
Sleep Duration and Risk of Type 2 Diabetes	Rudnicka	2017	Web of Science	1	TRUE					Exclude
Definition and measurement of sedentary behaviour in healthy adults: review	Lavalard	2017	Web of Science	1	TRUE					Exclude
Prevention of diabetes in overweight/obese children through a family based intervention program including supervised exercise (PREDIKID project): study protocol for a randomized controlled trial	Arenaza	2017	Web of Science	1	TRUE					Exclude
Accelerometer measured levels of moderateto-vigorous intensity physical activity and sedentary time in children and adolescents with chronic disease: A systematic review and meta-analysis	Elmesmari	2017	Web of Science	1	TRUE					Exclude
Enhanced insulin sensitivity in successful, long-term weight loss maintainers compared with matched controls with no weight loss history	Clamp	2017	Web of Science	1	TRUE					Exclude
Running from Disease: Molecular Mechanisms Associating Dopamine and Leptin Signaling in the Brain with Physical inactivity, Obesity, and Type 2 Diabetes	Ruegsegger	2017	Web of Science	1	TRUE					Exclude
Impact of accelerometer and pedometer use on physical activity and glycaemic control in people with Type 2 diabetes: a systematic review and meta-analysis	Baskerville	2017	Web of Science	1	FALSE	TRUE				Exclude
Effectiveness of Interventions for Promoting Objectively Measured Physical Activity of Adults With Type 2 Diabetes: A Systematic Review	Alothman	2017	Web of Science	1	FALSE	FALSE	FALSE	FALSE	TRUE	Exclude
Associations of objective physical activity with insulin sensitivity and circulating adipokine profile: the Framingham Heart Study	Spartano	2017	Web of Science	1	TRUE					Exclude
Prevalence and correlates of pain in fatigued patients with type 1 diabetes	Menting	2017	Web of Science	1	TRUE					Exclude
Physical activity ameliorates the association between sedentary behavior and cardiometabolic risk among inpatients with schizophrenia: A comparison versus controls using accelerometry	Stubbs	2017	Web of Science	1	TRUE					Exclude
A machine learning approach to measure and monitor physical activity in children	Fergus	2017	Web of Science Engineering Village (Compendex, Inspec)	3	TRUE					Exclude
Measuring Physical Activity and Sedentary Behavior in Youth with Type 2 Diabetes	Rockette-Wagner	2017	Web of Science	1	FALSE	FALSE	FALSE	FALSE	TRUE	Exclude
Reduced Inspiratory Muscle Strength in Patients with Type 2 Diabetes Mellitus and Obstructive Sleep Apnoea	Rehling	2017	Web of Science	1	FALSE	TRUE				Exclude
A Behavioral Sensing System That Promotes Positive Lifestyle Changes and Improves Metabolic Control Among Adults with Type 2 Diabetes	Alexander	2017	Web of Science	1	FALSE	TRUE				Exclude
Accuracy of inclinometer functions of the activPAL and ActiGraph GT3X+: A focus on physical activity	An	2017	Web of Science	1	TRUE					Exclude
Walk This Way' - a pilot of a health coaching intervention to reduce sedentary behaviour and increase low intensity exercise in people with serious mental illness: study protocol for a randomised controlled trial	Williams	2016	Web of Science	1	TRUE					Exclude
Relationships among exercise capacity, dynamic balance and gait characteristics of Nigerian patients with type-2 diabetes: an indication for fall prevention	Awotidebe	2016	Web of Science	1	FALSE	TRUE				Exclude
Evidence for energy conservation during pubertal growth. A 10-year longitudinal study (EarlyBird 71)	Mostazir	2016	Web of Science	1	TRUE					Exclude
Lifestyle Advice Combined with Personalized Estimates of Genetic or Phenotypic Risk of Type 2 Diabetes, and Objectively Measured Physical Activity: A Randomized Controlled Trial	Godino	2016	Web of Science	1	TRUE					Exclude
Criterion validity and reliability of a smartphone delivered sub-maximal fitness test for people with type 2 diabetes	Brinklov	2016	Web of Science	1	FALSE	TRUE				Exclude
Motives for Participation in Physical Activity and Observance of Physical Activity Recommendations among Adults with Type 2 Diabetes	Miquelon	2016	Web of Science	1	FALSE	TRUE				Exclude
Empirically derived cut-points for sedentary behaviour: are we sitting differently?	Clarke-Cornwell	2016	Web of Science	1	TRUE					Exclude
Moderate to vigorous physical activity, not sedentary time, is associated with total and regional adiposity in a sample of UK adults at risk of type 2 diabetes	Harrington	2016	Web of Science Engineering Village (Compendex, Inspec)	3	TRUE					Exclude
Feedback from physical activity monitors is not compatible with current recommendations: A recalibration study	Thompson	2016	Web of Science	1	TRUE					Exclude
Longitudinal associations of lifestyle factors and weight status with insulin resistance (HOMA-IR) in preadolescent children: the large prospective cohort study IDEFICS	Peplies	2016	Web of Science ActiGraphCorp	2	FALSE	FALSE	FALSE	FALSE	TRUE	Exclude
Relative Contributions of Socioeconomic, Local Environmental, Psychosocial, Lifestyle/Behavioral, Biophysiological, and Ancestral Factors to Racial/Ethnic Disparities in Type 2 Diabetes	Piccolo	2016	Web of Science	1	FALSE	TRUE				Exclude
A follow-up study to assess the determinants and consequences of physical activity in pregnant women of Cuenca, Spain	Poyatos-Leon	2016	Web of Science	1	TRUE					Exclude
Influence of Adiposity, Physical Activity, Fitness, and Screen Time on Insulin Dynamics Over 2 Years in Children	Henderson	2016	Web of Science	1	FALSE	FALSE	FALSE	FALSE	TRUE	Exclude
Cardiorespiratory Fitness and Light-Intensity Physical Activity Are Independently Associated with Reduced Cardiovascular Disease Risk in Urban Black South African Women: A Cross-Sectional Study	Dickie	2016	Web of Science	1	TRUE					Exclude
Effects of a Community-based Lifestyle Intervention on Change in Physical Activity Among Economically Disadvantaged Adults With Prediabetes	Hays	2016	Web of Science	1	TRUE					Exclude
Development of a Weight Loss Mobile App Linked With an Accelerometer for Use in the Clinic: Usability, Acceptability, and Early Testing of its Impact on the Patient-Doctor Relationship	Choo	2016	Web of Science	1	TRUE					Exclude
A Randomised Controlled Trial to Reduce Sedentary Time in Young Adults at Risk of Type 2 Diabetes Mellitus: Project STAND (Sedentary Time ANd Diabetes)	Biddle	2015	Web of Science ActiGraphCorp	2	TRUE					Exclude
Contributions of Comorbid Diabetes to Sleep Characteristics, Daytime Symptoms, and Physical Function Among Patients With Stable Heart Failure	Fritschi	2015	Web of Science	1	TRUE					Exclude
Recommendations for health-enhancing physical activities in type 2 diabetes patients	Mynarski	2015	Web of Science	1	FALSE	TRUE				Exclude
Increasing physical activity in office workers - the Inphact Treadmill study; a study protocol for a 13-month randomized controlled trial of treadmill workstations	Bergman	2015	Web of Science	1	TRUE					Exclude
Light-Intensity Physical Activities and Mortality in the United States General Population and CKD Subpopulation	Beddhu	2015	Web of Science	1	TRUE					Exclude
Accelerometer-measured sedentary time and cardiometabolic biomarkers: A systematic review	Brocklebank	2015	Web of Science	1	TRUE					Exclude
Short-Term Estrogen Replacement Effects on Insulin Sensitivity and Glucose Tolerance in At-Risk Cats for Feline Diabetes Mellitus	Wara	2015	Web of Science	1	TRUE					Exclude
Effect of the PPARG2 Pro12Al alpha Polymorphism on Associations of Physical Activity and Sedentary Time with Markers of Insulin Sensitivity in Those with an Elevated Risk of Type 2 Diabetes	Yates	2015	Web of Science	1	TRUE					Exclude
Sedentary Time and Screen-Based Sedentary Behaviors of Children With a Chronic Disease	Walker	2015	Web of Science	1	FALSE	FALSE	FALSE	FALSE	TRUE	Exclude
Reliability and Validity of 2 Self-Report Measures to Assess Sedentary Behavior in Older Adults	Gennuso	2015	Web of Science	1	TRUE					Exclude
A Six-Week Home Exercise Program Improves Endothelial Function and CD34(+) Circulating Progenitor Cells in Patients With Pre-Diabetes	Sen	2015	Web of Science	1	TRUE					Exclude
A randomised controlled trial of a physical activity and nutrition program targeting middle-aged adults at risk of metabolic syndrome in a disadvantaged rural community	Blackford	2015	PubMed EMBASE Web of Science ActiGraphCorp	4	TRUE					Exclude
Associations of Objectively Assessed Physical Activity and Sedentary Time with All-Cause Mortality in US Adults: The NHANES Study	Schmid	2015	Web of Science	1	TRUE					Exclude
Effects of an outdoor bicycle-based intervention in healthy rural Indian men with normal and low birth weight	Madsen	2015	Web of Science	1	TRUE					Exclude
Fitness and physical activity in youth with type 1 diabetes mellitus in good or poor glycemic control	Thanh	2015	Web of Science	1	TRUE					Exclude
Impact of Sensor Misplacement on Estimating Metabolic Equivalent of Task with Wearables	Alinia	2015	Web of Science	1	TRUE					Exclude
Workplace interventions for reducing sitting at work	Shrestha	2015	Web of Science	1	TRUE					Exclude
Association between the PPARGC1A Polymorphism and Aerobic Capacity in Japanese Middle-aged Men	Nishida	2015	Web of Science	1	TRUE					Exclude
Physical activity, sedentary time and gain in overall and central body fat: 7-year follow-up of the ProActive trial cohort	Golubic	2015	Web of Science	1	TRUE					Exclude
Meat Intake and Insulin Resistance in Women without Type 2 Diabetes	Tucker	2015	Web of Science	1	TRUE					Exclude
Mood and its association with metabolic health in adolescents: a longitudinal study, EarlyBird 65	Jeffery	2014	Web of Science	1	FALSE	FALSE	FALSE	FALSE	TRUE	Exclude
Diabetes-Related Distress, Insulin Dose, and Age Contribute to Insulin-Associated Weight Gain in Patients With Type 2 Diabetes: Results of a Prospective Study	Jansen	2014	Web of Science	1	FALSE	FALSE	FALSE	FALSE	FALSE	Include	TRUE			Exclude
Multiple behaviour change intervention and outcomes in recently diagnosed type 2 diabetes: the ADDITION-Plus randomised controlled trial	Griffin	2014	Web of Science	1	FALSE	TRUE				Exclude
A monitoring and feedback tool embedded in a counselling protocol to increase physical activity of patients with COPD or type 2 diabetes in primary care: study protocol of a three-arm cluster randomised controlled trial	Verwey	2014	Web of Science	1	FALSE	FALSE	FALSE	FALSE	TRUE	Exclude
Effects of Moderate- to- Vigorous Intensity Physical Activity on Overnight and Next- Day Hypoglycemia in Active Adolescents With Type 1 Diabetes	Metcalf	2014	Web of Science	1	TRUE					Exclude
Physical activity and sedentary behaviour in relation to cardiometabolic risk in children: cross-sectional findings from the Physical Activity and Nutrition in Children (PANIC) Study	Vaisto	2014	Web of Science	1	TRUE					Exclude
Serum Metabolites Related to Cardiorespiratory Fitness, Physical Activity Energy Expenditure, Sedentary Time and Vigorous Activity	Wientzek	2014	Web of Science	1	TRUE					Exclude
A Persuasive and Social mHealth Application for Physical Activity: A Usability and Feasibility Study	Ayubi	2014	Web of Science	1	TRUE					Exclude
Estudio Parto: postpartum diabetes prevention program for hispanic women with abnormal glucose tolerance in pregnancy: a randomised controlled trial - study protocol	Chasan-Taber	2014	Web of Science ActiGraphCorp	2	TRUE					Exclude
Waist circumference and cardiorespiratory fitness are independently associated with glucose tolerance and insulin resistance in obese women	Shalev-Goldman	2014	Web of Science ActiGraphCorp	2	TRUE					Exclude
Using accelerometers to measure physical activity in large-scale epidemiological studies: issues and challenges	Lee	2014	Web of Science	1	TRUE					Exclude
Increasing objectively measured sedentary time increases clustered cardiometabolic risk: a 6 year analysis of the ProActive study	Wijndaele	2014	Web of Science	1	TRUE					Exclude
Consumption of Added Sugars from Liquid but Not Solid Sources Predicts Impaired Glucose Homeostasis and Insulin Resistance among Youth at Risk of Obesity	Wang	2014	Web of Science	1	FALSE	FALSE	FALSE	FALSE	TRUE	Exclude
Physical activity assessment tools for use in overweight and obese children	Ellery	2014	Web of Science	1	FALSE	FALSE	FALSE	FALSE	TRUE	Exclude
Personalized Exercise for Adolescents With Diabetes or Obesity	Faulkner	2014	Web of Science	1	FALSE	FALSE	FALSE	FALSE	TRUE	Exclude
Physical activity energy expenditure is associated with 2-h insulin independently of obesity among Inuit in Greenland	Dahl-Petersen	2013	Web of Science	1	FALSE	TRUE				Exclude
Objectively assessed sedentary time and type 2 diabetes mellitus: a case-control study	Hamer	2013	Web of Science	1	FALSE	FALSE	FALSE	FALSE	FALSE	Include				Include
Reducing office workers' sitting time: rationale and study design for the Stand Up Victoria cluster randomized trial	Dunstan	2013	Web of Science	1	TRUE					Exclude
Associations of physical activity and sedentary time with weight and weight status among 10-to 12-year-old boys and girls in Europe: a cluster analysis within the ENERGY project	De Bourdeaudhuij	2013	Web of Science	1	FALSE	FALSE	FALSE	FALSE	TRUE	Exclude
Combined Heart Rate- and Accelerometer-Assessed Physical Activity Energy Expenditure and Associations With Glucose Homeostasis Markers in a Population at High Risk of Developing Diabetes The ADDITION-PRO study	Hansen	2013	Web of Science	1	TRUE					Exclude
A culturally adapted lifestyle intervention addressing a Middle Eastern immigrant population at risk of diabetes, the MEDIM (impact of Migration and Ethnicity on Diabetes In Malmo): study protocol for a randomized controlled trial	Saha	2013	Web of Science	1	TRUE					Exclude
Comparison of Physical Activity Sensors and Heart Rate Monitoring for Real-Time Activity Detection in Type 1 Diabetes and Control Subjects	Manohar	2013	Web of Science	1	TRUE					Exclude
Objectively Measured Physical Activity and Inflammatory Markers Among US Adults With Diabetes: Implications for Attenuating Disease Progression	Loprinzi	2013	Web of Science	1	FALSE	FALSE	FALSE	FALSE	FALSE	Include				Include
Measuring physical activity in pregnancy: a comparison of accelerometry and self-completion questionnaires in overweight and obese women	Bell	2013	Web of Science	1	TRUE					Exclude
Objectively Measured Sedentary Behavior and Physical Activity in Office Employees Relationships With Presenteeism	Brown	2013	Web of Science	1	TRUE					Exclude
Adiposity and glucose intolerance exacerbate components of metabolic syndrome in children consuming sugar-sweetened beverages: QUALITY cohort study	Wang	2013	Web of Science ActiGraphCorp	2	TRUE					Exclude
Associations between Neuromuscular Function and Levels of Physical Activity Differ for Boys and Girls during Puberty	Rudroff	2013	Web of Science	1	TRUE					Exclude
Socio-demographic and behavioural correlates of physical activity perception in individuals with recently diagnosed diabetes: results from a cross-sectional study	Long	2013	Web of Science	1	FALSE	FALSE	FALSE	FALSE	FALSE	Include	TRUE			Exclude
The Development of a Mobile Monitoring and Feedback Tool to Stimulate Physical Activity of People With a Chronic Disease in Primary Care: A User-Centered Design	van der Weegen	2013	Web of Science	1	TRUE					Exclude
PATTERNS OF SEDENTARY BEHAVIOR IN OVERWEIGHT AND OBESE WOMEN	Baruth	2013	Web of Science	1	TRUE					Exclude
Associations of Insulin Resistance With Cardiovascular Risk Factors and Inflammatory Cytokines in Normal-Weight Hispanic Women	Vella	2013	Web of Science	1	TRUE					Exclude
Physical Activity Energy Expenditure and Glucose Control in Pregnant Women With Type 1 Diabetes	Kumareswaran	2013	Web of Science	1	TRUE					Exclude
Closed-Loop Basal Insulin Delivery Over 36 Hours in Adolescents With Type 1 Diabetes	Elleri	2013	Web of Science	1	TRUE					Exclude
Comparison of BMI and Physical Activity Between Old Order Amish Children and Non-Amish Children	Hairston	2013	Web of Science	1	TRUE					Exclude
SVELTE: Evaluation device of energy expenditure and physical condition for the prevention and treatment of obesity-related diseases through the analysis of a person's physical activities	Doron	2013	Web of Science	1	TRUE					Exclude
Sedentary Behavior and Physical Activity in Youth With Recent Onset of Type 2 Diabetes	Kriska	2013	Web of Science ActiGraphCorp	2	FALSE	FALSE	FALSE	FALSE	TRUE	Exclude
The Effects of Free-Living Interval Walking Training on Glycemic Control, Body Composition, and Physical Fitness in Type 2 Diabetic Patients A randomized, controlled trial	Karstoft	2013	Web of Science	1	FALSE	FALSE	FALSE	FALSE	FALSE	Include	TRUE			Exclude
Exercise Amount Calculation Using a Wearable Half-Cell Potential Sensor for Mobile Aerobic Exercise Management	Choi	2013	Web of Science	1	TRUE					Exclude
Level and intensity of objectively assessed physical activity among pregnant women from urban Ethiopia	Hjorith	2012	Web of Science	1	TRUE					Exclude
Protocol for ADDITION-PRO: a longitudinal cohort study of the cardiovascular experience of individuals at high risk for diabetes recruited from Danish primary care	Johansen	2012	Web of Science	1	TRUE					Exclude
Outpatient Assessment of Determinants of Glucose Excursions in Adolescents with Type 1 Diabetes: Proof of Concept	Maahs	2012	Web of Science	1	TRUE					Exclude
Sleep Restriction Decreases the Physical Activity of Adults at Risk for Type 2 Diabetes	Bromley	2012	Web of Science	1	TRUE					Exclude
Physical activity reduces the risk of incident type 2 diabetes in general and in abdominally lean and obese men and women: the EPIC-InterAct Study	Ekelund	2012	Web of Science	1	TRUE					Exclude
Effect of communicating genetic and phenotypic risk for type 2 diabetes in combination with lifestyle advice on objectively measured physical activity: protocol of a randomised controlled trial	Godino	2012	Web of Science	1	TRUE					Exclude
Activity in daily living and health outcome. Fact or fiction?	Volker	2012	Web of Science	1	TRUE					Exclude
Physical activity is independently associated with multiple measures of arterial stiffness in adolescents and young adults	Edwards	2012	Web of Science	1	TRUE					Exclude
Objective vs. Self-Reported Physical Activity and Sedentary Time: Effects of Measurement Method on Relationships with Risk Biomarkers	Celis-Morales	2012	Web of Science	1	TRUE					Exclude
The Barriers to Physical Activity in Type 1 Diabetes (BAPAD-1) scale: Predictive validity and reliability	Brazeau	2012	Web of Science	1	TRUE					Exclude
Associations of physical activity and fitness with adipocytokines in adolescents: The AFINOS study	Martinez-Gomez	2012	Web of Science	1	FALSE	FALSE	FALSE	FALSE	TRUE	Exclude
Reduced Physical Activity in Adults at Risk for Type 2 Diabetes Who Curtail Their Sleep	Booth	2012	Web of Science	1	TRUE					Exclude
An Analysis of Eating Activities for Automatic Food Type Recognition	Kim	2012	Web of Science	1	FALSE	TRUE				Exclude
Patterns of Accelerometer-Derived Estimates of Inactivity in Middle-Age Women	Gabriel	2012	Web of Science	1	TRUE					Exclude
Sleep and Eating Behavior in Adults at Risk for Type 2 Diabetes	Kilkus	2012	Web of Science	1	TRUE					Exclude
A family based tailored counselling to increase non-exercise physical activity in adults with a sedentary job and physical activity in their young children: design and methods of a year-long randomized controlled trial	Finni	2011	Web of Science	1	TRUE					Exclude
Rationale and study design for a randomised controlled trial to reduce sedentary time in adults at risk of type 2 diabetes mellitus: project STAND (Sedentary Time ANd Diabetes)	Wilmot	2011	Web of Science	1	TRUE					Exclude
The short international physical activity questionnaire: cross-cultural adaptation, validation and reliability of the Hausa language version in Nigeria	Oyeyemi	2011	Web of Science	1	TRUE					Exclude
Startup Circuit Training Program Reduces Metabolic Risk in Latino Adolescents	Davis	2011	Web of Science	1	TRUE					Exclude
Changes in Insulin Secretion and Action in Adults With Familial Risk for Type 2 Diabetes Who Curtail Their Sleep	Darukhanavala	2011	Web of Science	1	TRUE					Exclude
Validity of Self-Reported Measures of Workplace Sitting Time and Breaks in Sitting Time	Clark	2011	Web of Science	1	TRUE					Exclude
Insulin Resistance in Chileans of European and Indigenous Descent: Evidence for an Ethnicity x Environment Interaction	Celis-Morales	2011	Web of Science	1	TRUE					Exclude
Identifying Types of Physical Activity With a Single Accelerometer: Evaluating Laboratory-trained Algorithms in Daily Life	Gyllensten	2011	Web of Science	1	TRUE					Exclude
Prolonged sitting: is it a distinct coronary heart disease risk factor?	Dunstan	2011	Web of Science	1	TRUE					Exclude
Outcomes of Health Care Providers' Recommendations for Healthy Lifestyle Among US Adults with Prediabetes	Yang	2011	Web of Science	1	TRUE					Exclude
Beyond Thriftiness: Independent and Interactive Effects of Genetic and Dietary Factors on Variations in Fat Deposition and Distribution Across Populations	Casazza	2011	Web of Science	1	TRUE					Exclude
Relationship of Television Time with Accelerometer-Derived Sedentary Time: NHANES	Clark	2011	Web of Science	1	TRUE					Exclude
Blood Glucose Individualized Prediction for Type 2 Diabetes using iPhone Application	Chemlal	2011	Web of Science	1	FALSE	TRUE				Exclude
Novel Strategies to Promote Children's Physical Activities and Reduce Sedentary Behavior	Salmon	2010	Web of Science	1	FALSE	FALSE	FALSE	FALSE	TRUE	Exclude
Reduced physical activity level and cardiorespiratory fitness in children with chronic diseases	Maggio	2010	Web of Science	1	FALSE	FALSE	FALSE	FALSE	TRUE	Exclude
Preclinical Noninvasive Markers of Atherosclerosis in Children and Adolescents with Type 1 Diabetes Are Influenced by Physical Activity	Trigona	2010	Web of Science	1	TRUE					Exclude
A rapidly occurring compensatory decrease in physical activity counteracts diet-induced weight loss in female monkeys	Sullivan	2010	Web of Science	1	TRUE					Exclude
Lower bone mineral density in children with type 1 diabetes is associated with poor glycemic control and higher serum ICAM-1 and urinary isoprostane levels	Heilman	2009	Web of Science	1	TRUE					Exclude
Expected values for steps/day in special populations	Tudor-Locke	2009	Web of Science	1	FALSE	FALSE	FALSE	TRUE		Exclude
Objectively Measured Moderate- and Vigorous-Intensity Physical Activity but Not Sedentary Time Predicts Insulin Resistance in High-Risk Individuals	Ekelund	2009	Web of Science	1	TRUE					Exclude
Television, physical activity, diet, and body weight status: the ARIC cohort	Meyer	2008	Web of Science	1	TRUE					Exclude
Physical activity and insulin sensitivity - the RISC Study	Balkau	2008	Web of Science	1	TRUE					Exclude
Increasing overall physical activity and aerobic fitness is associated with improvements in metabolic risk: cohort analysis of the ProActive trial	Simmons	2008	Web of Science	1	TRUE					Exclude
Physical activity and metabolic risk in individuals with a family history of type 2 diabetes	Ekelund	2007	Web of Science	1	TRUE					Exclude
Physical activity and energy intake in adolescent girls with Type 1 diabetes	Sarnbald	2005	Web of Science	1	TRUE					Exclude
How to assess physical activity? How to assess physical fitness?	Vanhees	2005	Web of Science	1	TRUE					Exclude
Effects of a 12-month physical activity counselling intervention on glycaemic control and on the status of cardiovascular risk factors in people with Type 2 diabetes	Kirk	2004	Web of Science	1	FALSE	FALSE	FALSE	FALSE	FALSE	Include	TRUE			Exclude
A randomized, controlled trial to study the effect of exercise consultation on the promotion of physical activity in people with Type 2 diabetes: a pilot study	Kirk	2001	Web of Science	1	FALSE	FALSE	FALSE	FALSE	TRUE	Exclude
Leg symptoms in peripheral arterial disease - Associated clinical characteristics and functional impairment	McDermott	2001	Web of Science	1	TRUE					Exclude
Windows into human health through wearables data analytics	Witt	2019	Engineering Village (Inspec)	1	FALSE	TRUE				Exclude
Simulation software for assessment of nonlinear and adaptive multivariable control algorithms: Glucose-insulin dynamics in Type 1 diabetes	Rashid	2019	Engineering Village (Compendex, Inspec)	2	TRUE					Exclude
Abdominal obesity as a mediator of the influence of physical activity on insulin resistance in Spanish adults	Garcia-Hermoso	2015	ActiGraphCorp	1	TRUE					Exclude
FilterK: A new outlier detection method for k-means clustering of physical activity	Jones	2020	Engineering Village (Compendex)	1	TRUE					Exclude
Towards a portable model to discriminate activity clusters from accelerometer data	Jones	2019	Engineering Village (Compendex, Inspec)	2	TRUE					Exclude
Computerised decision support in physical activityinterventions: A systematic literature review	Triantafyllidis	2018	Engineering Village (Compendex, Inspec)	2	TRUE					Exclude
Subjective and Objective Measures of Daytime Activity and Sleep Disturbance in Retinitis Pigmentosa	Bittner	2018	Engineering Village (Compendex)	1	TRUE					Exclude
An original piecewise model for computing energy expenditure from accelerometer and heart rate signals	Romero-Ugalde	2017	Engineering Village (Compendex, Inspec)	2	TRUE					Exclude
Daily physical activity patterns from hip- and wrist-worn accelerometers	Shiroma	2016	Engineering Village (Compendex, Inspec)	2	TRUE					Exclude
Sensor monitoring of physical activity to improve glucose management in diabetic patients: A review	Ding	2016	Engineering Village (Compendex)	1	TRUE					Exclude
Validity of an automated algorithm to identify waking and in-bed wear time in hip-worn accelerometer data collected with a 24 h wear protocol in young adults	McVeigh	2016	Engineering Village (Compendex)	1	TRUE					Exclude
Real-Time Tele-Monitoring of Patients with Chronic Heart-Failure Using a Smartphone: Lessons Learned	Aranki	2016	Engineering Village (Compendex, Inspec)	2	TRUE					Exclude
Using smartphone sensors for improving energy expenditure estimation	Pande	2015	Engineering Village (Compendex, Inspec)	2	TRUE					Exclude
NFC as a childhood obesity treatment tool	Díaz-Hellín	2015	Engineering Village (Inspec)	1	TRUE					Exclude
Predicting free-living energy expenditure using a miniaturized ear-worn sensor: An evaluation against doubly labeled water	Bouarfa	2014	Engineering Village (Compendex)	1	TRUE					Exclude
Hierarchical Approaches to Estimate Energy Expenditure Using Phone-Based Accelerometers	Yathsangam	2014	Engineering Village (Compendex, Inspec)	2	TRUE					Exclude
A comparative study of pattern recognition classifiers to predict physical activities using smartphones and wearable body sensors	Kouris	2012	Engineering Village (Inspec)	1	TRUE					Exclude
Study on ballistocardiogram acquisition in a moving wheelchair with embedded sensors	Pinheiro	2012	Engineering Village (Compendex)	1	TRUE					Exclude
Comparison of physical activity and cumulative plantar tissue stress among subjects with and without diabetes mellitus and a history of recurrent plantar ulcers	Maluf	2003	Engineering Village (Compendex)	1	TRUE					Exclude
Accuracy of a custom-designed activity monitor: Implications for diabetic foot ulcer healing	Hartsell	2002	Engineering Village (Compendex)	1	TRUE					Exclude
Physical activity prescription for general practice patients with cardiovascular risk factors–the PEPPER randomised controlled trial protocol	Missud	2019	ActiGraphCorp	1	TRUE					Exclude
Video Games That Encourage Healthy Behavior Did Not Alter Fasting Insulin or Other Diabetes Risks in Children: Randomized Clinical Trial	Baranowski	2019	ActiGraphCorp	1	TRUE					Exclude
Multi-modal Predictive Models of Diabetes Progression	Ramazi	2019	ActiGraphCorp	1	FALSE	FALSE	FALSE	FALSE	TRUE	Exclude
Sedentary behaviors in children and adolescents with type 1 diabetes, depending on the insulin therapy used	Czenczek-Lewandowska	2019	ActiGraphCorp	1	TRUE					Exclude
Contribution of lower physical activity levels to higher risk of insulin resistance and associated metabolic disturbances in South Asians compared to Europeans	Afaq	2019	ActiGraphCorp	1	TRUE					Exclude
Objectively Measured Physical Activity and Sedentary Time Are Associated With Cardiometabolic Risk Factors in Adults With Prediabetes: The PREVIEW Study	Swindell	2019	ActiGraphCorp	1	TRUE					Exclude
Age- and sex-related differences in heart rate variability are present despite the suitable level of accelerometer-based physical activity	Spina	2015	ActiGraphCorp	1	TRUE					Exclude
The impact of accelerometer wear location on the relationship between step counts and arterial stiffness in adults treated for hypertension and diabetes	Cooke	2017	ActiGraphCorp	1	TRUE					Exclude
Accelerometer-Derived Total Activity Counts, Bouted Minutes of Moderate to Vigorous Activity, and Insulin Resistance: NHANES 2003–2006	Boyer	2016	ActiGraphCorp	1	TRUE					Exclude
Association of the magnitude of weight loss and changes in physical fitness with long-term cardiovascular disease outcomes in overweight or obese people with type 2 diabetes: a post-hoc analysis of the Look AHEAD randomised clinical trial	Gregg	2017	ActiGraphCorp	1	FALSE	TRUE				Exclude
Physical activity and risk of breast cancer, colon cancer, diabetes, ischemic heart disease, and ischemic stroke events: systematic review and dose-response meta-analysis for the Global Burden of Disease Study 2013	Kyu	2016	ActiGraphCorp	1	TRUE					Exclude
Changes in regional body composition over 8 years in a randomized lifestyle trial: The look AHEAD study	Pownall	2016	ActiGraphCorp	1	FALSE	TRUE				Exclude
SCAPIS Pilot Study: Sitness, Fitness and Fatness— Is Sedentary Time Substitution by Physical Activity Equally Important for Everyone’s Markers of Glucose Regulation?		2016	ActiGraphCorp	1	TRUE					Exclude
The Environmental Determinants of Diabetes in the Young (TEDDY) Study	TEDDY Study Group	2008	ActiGraphCorp	1	TRUE					Exclude
A personalized approach to exercise promotion in adolescents with type 1 diabetes.	Faulkner	2009	ActiGraphCorp	1	TRUE					Exclude
Treatment options for type 2 diabetes in adolescents and youth: a study of the comparative efficacy of metformin alone or in combination with rosiglitazone or lifestyle intervention in adolescents with type 2 diabetes	Zeitler	2007	ActiGraphCorp	1	FALSE	FALSE	FALSE	FALSE	TRUE	Exclude
Accelerometry-measured physical activity and inflammation after gestational diabetes	Gingras	2013	ActiGraphCorp	1	TRUE					Exclude
Insulin secretion and its association with physical activity, fitness and screen time in children	Henderson	2013	ActiGraphCorp	1	TRUE					Exclude
How Are Physical Activity, Fitness, and Sedentary Behavior Associated With Insulin Sensitivity in Children?	Henderson	2012	ActiGraphCorp	1	TRUE					Exclude
Physical Activity And Sedentary Behaviour In Scottish Youth With Type 1 Diabetes	MacMillan	2013	ActiGraphCorp	1	TRUE					Exclude
Daily physical activity predicts degree of insulin resistance: a cross-sectional observational study using the 2003–2004 National Health and Nutrition Examination Survey	Nelson	2013	ActiGraphCorp	1	TRUE					Exclude
What Children do all Day: The Physical Activity of 7-year-olds and its Impact on Adiposity (The Earlybird Diabetes Study)	Not Available	2012	ActiGraphCorp	1	TRUE					Exclude
Variation in Physical Activity Lies with the Child, Not the Environment: Evidence for an ‘Activitystat’ in Children (The EarlyBird Diabetes Study)	Not Available	2012	ActiGraphCorp	1	TRUE					Exclude
The Hyperglycemia and Adverse Pregnancy Outcome (HAPO) Study	HAPO Study Cooperative Research Group	2002	ActiGraphCorp	1	TRUE					Exclude
Six-Month Outcomes from Living Well with Diabetes: A Randomized Trial of a Telephone-Delivered Weight Loss and Physical Activity Intervention to Improve Glycemic Control	Eakin	2013	Reference List of "Accelerometer-derived Sedentary and Physical Activity Time in overweight/obese Adults With Type 2 Diabetes: Cross-Sectional Associations With Cardiometabolic Biomarkers"	1	FALSE	FALSE	FALSE	FALSE	FALSE	Include	FALSE	FALSE	FALSE	Include
Associations of Accelerometry-Assessed and Self-Reported Physical Activity and Sedentary Behavior With All-Cause and Cardiovascular Mortality Among US Adults	Evenson	2016	Reference List of "Non-locomotive physical activity intervention using a tri-axial accelerometer reduces sedentary time in type 2 diabetes"	1	FALSE	FALSE	FALSE	FALSE	FALSE	Include	FALSE	FALSE	FALSE	Include
Objectively measured sedentary time, physical activity and kidney function in people with recently diagnosed Type 2 diabetes: a prospective cohort analysis	Guo	2016	Reference List of "Efficacy of a Self-Regulation-Based Electronic and Mobile Health Intervention Targeting an Active Lifestyle in Adults Having Type 2 Diabetes and in Adults Aged 50 Years or Older: Two Randomized Controlled Trials"	1	FALSE	FALSE	FALSE	FALSE	FALSE	Include	FALSE	FALSE	FALSE	Include
Physical activity intensity and biological markers among adults with diabetes: considerations by age and gender	Loprinzi	2013	Reference List of "Accelerometer-derived Sedentary and Physical Activity Time in overweight/obese Adults With Type 2 Diabetes: Cross-Sectional Associations With Cardiometabolic Biomarkers"	1	FALSE	FALSE	FALSE	FALSE	FALSE	Include	FALSE	FALSE	FALSE	Include
Breaks in sedentary time: beneficial associations with metabolic risk	Healy	2008	Reference List of "Association of physiological and psychological health outcomes with physical activity and sedentary behavior in adults with type 2 diabetes"	1	FALSE	FALSE	FALSE	FALSE	FALSE	Include	FALSE	FALSE	TRUE	Exclude

## Sheet: Pilot Search
Last Name of First Author	Publication Year	Title	Key words in title and abstract	Index words/MeSH Terms	Reviewer
Thomson	2018	Protocol for a Clinical Trial of Text Messaging in Addition to Standard Care Versus Standard Care Alone in Prevention of Type 2 Diabetes Through Lifestyle Modification in India and the UK	Prevention of T2DM Lifestyle physical activity education programme	Diabetes Mellitus, Type 2 / prevention & control* Exercise / physiology Motivation* Diabetes Mellitus, Type 2 / epidemiology*	IM
Dumpala	2019	Outer Retinal Structure and Function Deficits Contribute to Circadian Disruption in Patients With Type 2 Diabetes	light exposure actigraphy	Sleep / physiology* Circadian Rhythm / physiology*	IM
Bellettiere	2019	Sedentary Behavior and Prevalent Diabetes in 6,166 Older Women: The Objective Physical Activity and Cardiovascular Health Study	older women sedentary time/behavior physical activity	Diabetes Mellitus / epidemiology* Diabetes Mellitus / psychology* Exercise* Sedentary Behavior*	IM
Rowlands	2018	Beyond Cut Points: Accelerometer Metrics That Capture the Physical Activity Profile	physical activity cut points moderate-to-vigorous physical activity	Accelerometry / instrumentation* Exercise*	IM
Siddiqui	2018	Physical Activity in a Randomized Culturally Adapted Lifestyle Intervention	objectively assessed physical activity lifestyle intervention (program) accelerometry data light intensity sedentary	Diabetes Mellitus, Type 2 / prevention & control* Exercise* Life Style* Behavior Therapy / methods*	IM
Welch	2017	Individualized Estimation of Physical Activity in Older Adults With Type 2 Diabetes	(physical) activity monitor cutpoints physical activity	Diabetes Mellitus, Type 2 / physiopathology* Exercise / physiology* Accelerometry	IM
Zucatti	2017	Low Levels of Usual Physical Activity Are Associated With Higher 24 H Blood Pressure in Type 2 Diabetes Mellitus in a Cross-Sectional Study	step counting physical activity	Diabetes Mellitus, Type 2 / complications* Exercise* Healthy Lifestyle*	IM
Healy	2015	Accelerometer-derived Sedentary and Physical Activity Time in Overweight/Obese Adults With Type 2 Diabetes: Cross-Sectional Associations With Cardiometabolic Biomarkers	sedentary time physical activity light-intensity moderate- to vigorous-intensity	Diabetes Mellitus, Type 2 / complications* Sedentary Behavior* Diabetes Mellitus, Type 2 / physiopathology	IM
Greef	2011	Physical Environmental Correlates of Self-Reported and Objectively Assessed Physical Activity in Belgian Type 2 Diabetes Patients	physical activity objectively assessed and self-reported PA	Diabetes Mellitus, Type 2 / psychology* Diabetes Mellitus, Type 2 / therapy* Exercise / psychology*	IM
Kelly	2016	Gender Differences in Physical Activity Levels of Older People With Type 2 Diabetes Mellitus	steps pedometer physical activity	Diabetes Mellitus, Type 2 / therapy* Exercise* Walking* Actigraphy	IM
Balducci	2019	Effect of a Behavioral Intervention Strategy on Sustained Change in Physical Activity and Sedentary Behavior in Patients With Type 2 Diabetes: The IDES_2 Randomized Clinical Trial	physical activity sedentary behavior T2DM accelerometer	accelerometry/ aged/ behaior therapy*/ Counseling/ Diabetes Mellitus, Type 2/ therapy*/ Excercise / Female/ Follow-up Studies/ Humans/ Male/ Middle Aged/ Rome/ Sedentary Behavior*/ Single-Blind Method	AN
Yoshimura	2019	Assessment of Energy Expenditure Using Doubly Labeled Water, Physical Activity by Accelerometer and Reported Dietary Intake in Japanese Men With Type 2 Diabetes: A Preliminary Study	energy expenditure physical activity accelerometer dietary intake T2D doubly labeled water method	accelerometry / methods*; activities of daily living; body mass index; case-control studies; diabetes mellitus, type 2 / physiopathology; eating*; energy intake; energy metabolism*; excercise*; follow-up studies; humans; male; middle-aged; oxygen isotopes / metabolism*; prognosis; water / metabolism*	AN
van der Velde	2018	Which Is More Important for Cardiometabolic Health: Sedentary Time, Higher Intensity Physical Activity or Cardiorespiratory Fitness? The Maastricht Study	cardiorespiratory fitness higher intensity physical activity sedentary time diabetes status merabolic syndrome	accelerometry; adult; aged; blood glucose / analysis; cardiorespiratory fitness / physiology*; cross-sectional studies; diabetes mellitus, type 2 / metabolism; diabetes mellitus, type 2 / pathophysiology; excercise / physiology*; female; humans; logistic models; male; metabolic syndrome / metabolism; metabolic syndrome / physiopathology; middle aged; sedentary behavior*; surveys and questionnaire…	AN
Poppe	2019	Efficacy of a Self-Regulation-Based Electronic and Mobile Health Intervention Targeting an Active Lifestyle in Adults Having Type 2 Diabetes and in Adults Aged 50 Years or Older: Two Randomized Controlled Trials	mobile health / electronic health T2DM active lifestyle physical activity sedentary behavior accelerometer-assessed	Diabetes Mellitus, Type 2 / psychology* Electronics* Excercise / physiology*	AN
Temple	2019	Association of Habitual Daily Physical Activity With Glucose Tolerance and β-Cell Function in Adults With Impaired Glucose Tolerance or Recently Diagnosed Type 2 Diabetes From the Restoring Insulin Secretion (RISE) Study	physical activity glucose tolerance T2D accelerometer beta-cell function	blood glucose / metabolism* Diabetes Mellitus, Type 2 / blood Diabetes Mellitus, Type 2 / diagnosis Diabetes Mellitus, Type 2 / physiopathology Diabetes Mellitus, Type 2 / therapy* Excercise / physiology*	AN
Hochsmann	2017	Mobile Exergaming for Health-Effects of a Serious Game Application for Smartphones on Physical Activity and Exercise Adherence in Type 2 Diabetes Mellitus-Study Protocol for a Randomized Controlled Trial	smartphones excergaming physical activity excercise adherence T2DM	actigraphy / instrumentation blood glucose / metabolism* Diabetes Mellitus, Type 2 / psychology Diabetes Mellitus, Type 2 / diagnosis Diabetes Mellitus, Type 2 / physiopathology Diabetes Mellitus, Type 2 / therapy* Excercise therapy/ instrumentation*	AN
Castonguay	2018	Motivational Profiles, Accelerometer-Derived Physical Activity, and Acute Diabetes-Related Symptoms in Adults With Type 2 Diabetes	physical activity accelerometer diabetes-related symptoms T2D actigraph	cognitive dysfunction / epidemiology diabetes complications / epidemiology* Diabetes Mellitus, Type 2 / epidemiology* Diabetes Mellitus, Type 2 / psychology* excercise psychology*	AN
Mathe	2017	Correlates of Accelerometer-Assessed Physical Activity and Sedentary Time Among Adults With Type 2 Diabetes	accelerometer physicial activity sedentary time T2D actigraph	accelerometry* aged body mass index Diabetes Mellitus, Type 2 / epidemiology* excercise* sedentary behavior* socioeconomic factors	AN
Miyazaki	2015	Pedometer- And Accelerometer-Based Exercise in Subjects With Diabetes Mellitus	pedometers accelerometer diabetes mellitus (DM) physical activity	accelerometry* blood glucose / analysis blood glucose self-monitoring body mass index diabtes mellitus, type 2 / blood diabetes mellitus, type 2 / therapy* excercise therapy* / psychology	AN
Miyamoto	2016	Effects of Non-Exercise Activity and Daily Exercise Activity Upon Glucose and Fat Metabolism in Type 2 Diabetes	excercise activity T2D glucose metabolism accelerometer		AN
Miyamoto	2017	Non-locomotive Physical Activity Intervention Using a Tri-Axial Accelerometer Reduces Sedentary Time in Type 2 Diabetes	tri-axial acceleromter sedentary time T2D physical activity	accelerometry* adipose tissue / metabolism Diabetes Mellitus, Type 2 / blood* excercise / physiology* glycated hemoglobin A / metabolism sedentary behavior	AN
Thomson	2018	Protocol for a Clinical Trial of Text Messaging in Addition to Standard Care Versus Standard Care Alone in Prevention of Type 2 Diabetes Through Lifestyle Modification in India and the UK	T2DM dietary modification physical activity motivation	blood glucose / metabolism* diabetes mellitus, type 2 / blood diabetes mellitus, type 2 / diagnosis Diabetes Mellitus, Type 2 / epidemiology* excercise / physiology Diabetes Mellitus, Type 2 / prevention & control*	AN
Dasgupta	2017	Physician Step Prescription and Monitoring to Improve ARTERial Health (SMARTER): A Randomized Controlled Trial in Patients With Type 2 Diabetes and Hypertension	physican step count prescription monitoring T2D hypertenstion pedometers cardiometabolic	actigraphy; aged; combined modality therapy; Diabetes Mellitus, Type2/ blood; Diabetes Mellitus, Type2/ complications; Diabetes Mellitus, Type2/diet therapy; Diabetes Mellitus, Type2/ therapy*; Diabetes Mellitus, Type2/ epidemiology; Diabetic Angiopathies / therapy*; excercise; female; glycated hemoglobin A/ analysis; healthy lifestyle*; humans; hyperglycemia/ prevention & control; Hypertension /…	AN
Jung	2020	Cardiorespiratory Fitness and Accelerometer-Determined Physical Activity Following One Year of Free-Living High-Intensity Interval Training and Moderate-Intensity Continuous Training: A Randomized Trial	HIIT - high intensity interval training MICT - moderate-intensity continuous training accelerometer physical activity cardiorespiratory fitness overweight/obesity	Cardiorespiratory fitness; Health behaviour change; High-intensity interval training; Physical activity adherence.	AN
