# Supplementary material for: The Physical Activity Assessment of Adults With Type 2 Diabetes Using Accelerometer-Based Cut Points: Scoping Review
Source: Interact J Med Res. 2022 Sep 6;11(2):e34433. doi: 10.2196/34433 (PMC9490541; doi:10.2196/34433)
Supplement: Multimedia Appendix 3 [file ijmr_v11i2e34433_app3.xlsx]

## Sheet: Sheet1
Title	Study, year	Country of Origin	Study Aim	Study Design	Methods/Intervention	Analysis Sample Size	Type of accelerometer	Accelerometer placement	Epoch Length	Total Wear Time	Axis	Accelerometer Data Analysis Software	Cut Points used or calibrated	Accelerometer PA outcomes	Age, years (SD)	Sex	Race/Ethnicity	PA Results	Limitations related to cut points stated by articles
