# Supplementary material for: The Physical Activity Assessment of Adults With Type 2 Diabetes Using Accelerometer-Based Cut Points: Scoping Review
Source: Interact J Med Res. 2022 Sep 6;11(2):e34433. doi: 10.2196/34433 (PMC9490541; doi:10.2196/34433)
Supplement: Multimedia Appendix 4 [file ijmr_v11i2e34433_app4.xlsx]

## Sheet: RCT & nonRCT Extraction
Title	Study, year	Country of Origin	Study Aim	Study Design	Methods/Intervention	Analysis Sample Size	Type of accelerometer	Accelerometer placement	Epoch Length	Total Wear Time	Axis	Accelerometer Data Analysis Software	Cut Points used or calibrated	Accelerometer PA outcomes	Age, years (SD)	Sex	Race/Ethnicity	PA Results	Limitations related to cut points stated by articles
A Couples-Based Approach for Increasing Physical Activity Among Adults With Type 2 Diabetes: A Pilot Feasibility Randomized Controlled Trial	Wooldridge et al, 2019	USA	To examine feasibility outcomes and obtain initial efficacy data on an intervention testing collaborative implementation intentions (IIs) for physical activity (PA) among people with type 2 diabetes (PWD).	RCT	All pts: educational materials and encouraged to achieve 30 min+ of MVPA on most days of week Individual IIs condition: PWD made personal PA plan without consulting partner Collaborative IIs condition: PWD and partners made plan together for increasing PA Control arm: PWD provided with educational materials only, not explicitly instructed to make a plan for increasing PA	N = 20 (10 collaborative IIs, 8 Individual IIs, 2 control)	GT9X Link, ActiGraph, Pensacola, FL	not reported	Not Reported	7 days	Triaxial	Not Reported	Troiano et al 2008: MPA: 2020‐5998 CPM (3‐5.9 METs) VPA: ≥5999 CPM (≥6 METs)	average minutes/day of light and MVPA baseline to 6-weeks	"Collaborative IIs: 51.63 (9.37) Individual IIs: 58.65 (9.24) Control: 54.57 (11.54)"	Collaborative: 53.3% female Individual: 66.7% Control: 42.9%	Collaborative: 75% White, 25% Black, 6.3% Hispanic Individual: 88.2% White, 11.8% Black, 11.8% Hispanic Control: 85.7% White, 14.3% Black, 0% Hispanic	Minutes per day of MVPA from baseline to 6-weeks for collaborative IIs [9.72(SD=6.05) vs 11.28 (7.16); individual IIs [15.10 (SD=12.33) vs 10.35 (SD6.43)]; control [248.69(SD=93.37) vs 172.11 (19.24)]. Minutes per day of LPA from baseline to 6-weeks for collaborative IIs [256.33 (SD=78.50) vs 261.92 (SD=99.00)]; individual IIs [237.50 (SD60.02) vs 193.57 (SD=55.42)]; control [93.37 (SD=66.02) vs …	none
Continuous glucose monitoring counseling improves physical activity behaviors of individuals with type 2 diabetes: A randomized clinical trial	Allen et al, 2008	USA	To test the effect of a counseling intervention using CGMS technology to change physical activity behavior in individuals with type 2 diabetes	RCT	Baseline: PA self-efficacy, BP, BMI, HbA1c Week 1: both groups received 1-on-1 90 min diabetes education session, intervention group wore CGMS for 3 days then provided feedback on performance of activity-related glucose reduction, verbal persuasion of PA benefits, review of PA guidelines Week 4: both groups received phone call to reinforce counseling Week 7: both groups wore activity monitors for…	N = 46 (25 control and 21 intervention)	ActiGraph, Manufacturing Technology, Inc, Fort Walton Beach, FL	waist (right)	60-s	7 days	uniaxial	ActiGraph software (DOS RIU256K.EXE, software 2.27)	Freedson et al 1998: Sedentary and LPA: < 1952 CPM MPA: 1952-5724 CPM VPA: 5725+ CPM	Baseline to 8-week minutes/day of sedentary and light activity & moderate activity	57 (13.5)	52% female	90% White, 10% African American	Minutes of light/sedentary activity decreased significantly within intervention group and between groups from pre- to post-intervention (p < 0.05). Minutes of moderate-intensity activity increased significantly pre- to post-intervention within the intervention group (p < 0.05) and between groups.	None
Effect of a Behavioral Intervention Strategy for Adoption and Maintenance of a Physically Active Lifestyle: The Italian Diabetes and Exercise Study 2 (IDES_2): A Randomized Controlled Trial	Balducci et al, 2017	Italy	Assess short-term (4-month) effect of a behavioral intervention strategy for increasing PA and decreasing sedentary time (SED-time) in patients with T2DM	RCT	The control group received only standard care (treatment regimen for optimal glycemic, lipid, BP, and weight targets) and general physician recommendations for increasing daily PA and decreasing sedentary time. The intervention group consisted of 1 individual theoretical exercise counseling session plus 8 individual theoretical and practical counseling sessions, once yearly for 3 years in additio…	N = 300 (150 intervention & 150 control)	MyWellnessKey, Technogym, Cesena, Italy	waist (right)	Not Reported	127 days	uniaxial	SAS 9.3 software (SAS Institute, Inc., Cary, NC)	Matthews et al 2008: LPA: 100–1,951 CPM (1.5–2.9METs) Freedson et al 1998: MPA: 1,952–5,724 CPM (3–5.9 METs) VPA: >5,725 CPM (>6 METs)	pre-post h/day of LPA, min/day of MVPA, and h/day of SED time	Control: 62.3 (10.1) Intervention: 61.0 (9.7)	38.7% female	not reported	LPA increased sig within the CON group from baseline to 4-months [3.79 (SD=1.37) vs 4.18 (SD=1.43), P<0.0001] and within the INT group [4.06(SD=1.32) vs 4.88(SD=1.24), P<0.0001] MVPA increase sig within the CON group from baseline to 4-months [12.1(SD=5.0) vs 14.0 (SD=7.1), P<0.0001] and within the INT group [12.7 (SD=4.2) vs 23.6 (SD=11.2), P<0.0001] SED time decreased sig within the CON group f…	None
Effect of a Behavioral Intervention Strategy on Sustained Change in Physical Activity and Sedentary Behavior in Patients With Type 2 Diabetes: The IDES_2 Randomized Clinical Trial	Balducci et al, 2019	Italy	To investigate whether a behavioral intervention strategy can produce a sustained increase in physical activity and reduction in sedentary time among individuals with type 2 diabetes.	RCT	The intervention in the INT group consisted of 1 individual theoretical exercise counseling session & 8 individual theoretical and practical counseling sessions, once yearly for 3 years in order to promote decreasing SED-time by substituting it with a wide range of LPA and/or interrupting prolonged sitting at home or work with brief bouts of LPA and increasing the time spent in purposeful MVPA by…	N = 300 (150 intervention, 150 control)	MyWellnessKey, Technogym, Cesena, Italy	waist (right)	Not Reported	183 days	uniaxial	SAS software ver- sion 9.4	Matthews et al 2008: sedentary: <100 CPM (<1.5 METs) Matthews et al 2005: LPA: 100–1,951 CPM (1.5–2.9METs) Freedson et al 1998: MPA: 1,952–5,724CPM (3–5.9 METs) VPA: 5,725 CPM (6 METs)	Changes in PA (MET-hours/week), time in LPA (h/day), MVPA (min/day), and SED-time (h/day) from baseline over 3 year period	61.6 (8.5) Intervention: 61.9 (9.7) Standard care: 62.3 (10.1)	38.7% female	not reported	Among participants in the behavioral intervention group, PA volume, LPA, and MVPA increased and SED time decreased during the initial 4 months then remained stable until the end of year 2. Thereafter, PA volume, LPA and MVPA decreased, but remained significantly higher than baseline levels, and SED time increased, but remained significantly lower than baseline levels. Among participants in the st…	none
Effects of Exercise Prescription on Daily Physical Activity and Maximal Exercise Capacity in Coronary Artery Disease Patients With and Without Type 2 Diabetes	Karjalainen et al, 2012	Finland	To investigate the amount of PA among patients with coronary artery disease and T2D and age-matched CAD patients with new accelerometer technique integrated into a wristwatch	RCT	A 6-month exercise prescription introduced after baseline peak oxygen uptake measured in lab and accelerometer wrist watch worn over 5 days to measure PA in normal daily routine. Prescribed 30 minutes of home-based endurance training and 30 min of strength training. The first 3 months consisted of 3 endurance and 1 strength training session per week. The remaining 3 months consisted of 2 enduranc…	N = 194 (CAD: 44 Training Group and 56 Control group & CAD +T2D: 39 Training Group and 55 Control Group)	Polar AW200 Activity Watch, Polar Electro Oy, Kempele, Finland	wrist	NA	5 days	Uniaxial	SPSS 19.0, SPSS Inc., Chi- cago, IL, USA	No citation: MPA: 2–5 METs (slow walking or walking) High PA: > 5 METs (brisk walking or higher)	Mean difference in min/day of PA (moderate and high intensity levels) between CAD vs. CAD +T2D from baseline to 6-month period	CAD +T2D: 62 (5)	CAD: 27% female CAD+T2D: 18% female	not reported	No significant changes in total or MPA in either intervention group (CAD or CAD+T2D). High-intensity PA increased markedly in CAD (5:02 ± 9:19 versus 9:59 ± 15:03 min) and patients with CAD+T2D (2:08 ± 2:57 versus 6:14 ± 10:18 min) after exercise prescription (main effect for time P = 0·001).	Measuring PA in absolute intensity levels without taking into consideration individual fitness level. An activity requiring high-intensity PA (METs>5) may command almost maximal effort among patients with lower fitness level
Efficacy of a Self-Regulation-Based Electronic and Mobile Health Intervention Targeting an Active Lifestyle in Adults Having Type 2 Diabetes and in Adults Aged 50 Years or Older: Two Randomized Controlled Trials	Poppe et al, 2019	Belgium	To test the short-term efficacy of MyPlan 2.0 to alter behavior and behavioral determinants in adults with T2DM 50 years and older.	RCT	MyPlan 2.0 is a stand-alone health action process approach-based eHealth and mHealth intervention comprising a website offering weekly sessions to create and evaluate personal goals and an optional mobile app providing daily support. The program offers a module targeting increases in PA and a module targeting reductions in SED-time. Intervention pts choose whether to focus on PA or SED-time and a…	N = 55 (19 control, 24 intervention with PA focus, 12 intervention with SB focus)	GT3X, ActiGraph, Pensacola, FL	hip (right)	60-s	10 days	triaxial	ActiLife 6.13.3 software (ActiGraph, Fort Walton Beach, FL, USA)	Freedson et al 1998: MPA: 1952-5724 CPM VPA: 5725-9498 CPM	min/day of PA from baseline to 5-weeks	62.67 (8.4)	37% females	not reported	PA intervention group MPA (min/day) pre to post: 17.02 (SD=15.70) vs 25.50 (SD=15.77) Control group MPA (min/day) pre to post: 23.14 (SD=12.93) vs 19.36 (SD=14.77) PA intervention group showed borderline significant increase in min/d of MPA (P =.05) and MVPA (P=.049) compared to control group. SB intervention group showed increase in breaks in SED-time compared to control group (P=.005).	Since accelerometers are not able to capture posture, they tend to have problems distringuishing between sedentary time and LPA
Exercise Therapy for Management of Type 2 Diabetes Mellitus: Superior Efficacy of Activity Monitors Over Pedometers	Miyauchi et al, 2016	Japan	To evaluate the effects of exercise therapy with awareness of training intensity with regard to improvement in blood glucose control	RCT	Pedometer group had a target of walking exercise of moderate intensity (3 METs or higher) for at least 20 mins a day and 8000 steps The same target set for the activity monitor group for a min of 20 mins a day and 8000 steps (3 METs indicated by achievement line in activity monitor) Instructions provided regarding exercise at beginning of study. At 2 months after start of training, subjects were …	N = 187 (92 activity monitor & 95 pedometer group)	MT-KT01, Terumo, Tokyo, Japan	neck strap	NA	180 days	triaxial	JMP Ver. 11.0.0 (SAS Institute Japan, Tokyo).	Garber et al 2011: MPA: 3+ METs	20 mins of moderate activity each day + 8000 steps	62.7 (9.2)	Activity monitor: 21.7% female Pedometer: 43.2% female	not reported	Difficulty of continuing exercise therapy in 6-month study period: 37.9% of activity monitor group and 25% of pedometer group continued exercise therapy for 6 months at 80% or greater of the exercise target achievement rate The exercise therapy continuation rate of the activity monitor group was sig greater than that of the pedometer group	None
Is Measurement Error Altered by Participation in a Physical Activity Intervention?	Winkler et al, 2013	Australia	To examine the agreement between self-reported and accelerometer-measured MVPA between a telephone-delivered weight loss intervention and a control group	RCT	Intervention participants were assigned to at least 14 calls over the intensive first 6-months of an 18-month telephone-delivered weight loss counseling intervention. Pts provided with pedometer, tracker to record daily PA. Given target of 210 min of planned, MPA per week (30 or more min per day) and 2-3 resistance training sessions per week. Control group (usual care) received brochures address …	N = 302 (135 intervention & 141 control)	GT1M accelerometer, ActiGraph, LLC, Fort Walton Beach, FL	waist	60-s	7 days	Uniaxial	National Cancer Institute. SAS Programs for Analyzing NHANES 2003–2004 Accelerometer Data [Internet]. Bethesda (MD): National Cancer Institute; [cited 2012 Jun 4]. Available from: http://riskfactor.cancer.gov/tools/nhanes_pam/.	Freedson et al 1998: MVPA: 1952+ CPM	MVPA pre-to-post intervention (baseline to 6-months) in min/wk	58.3 (8.6)	43.7% female	White: 87.4%	Agreement worsened, and variability in the difference measured became greater as the average amount of MVPA increased. Significant change in MVPA (min/wk) within intervention group (accelerometer) was 44.4; 95% CI = 25.0-63.9). Nonsignificant change within control group (accelerometer) 1.5; 95% CI=-17.4 to 20.4). Intervention effect for accelerometer-measured MVPA was 42.9: 95% CI=15.5-70.1; P=0.…	None
Living Well With Diabetes: 24-month Outcomes From a Randomized Trial of Telephone-Delivered Weight Loss and Physical Activity Intervention to Improve Glycemic Control	Eakin et al, 2014	Australia	To evaluate the effectiveness of a telephone-delivered behavioral weight loss and physical activity intervention targeting patients with type 2 diabetes	RCT	Participants received a detailed workbook at the start of the intervention and up to 27 telephone calls over 18 months (4 initial weekly calls followed by fortnightly calls for 5 months; monthly calls for 12 months), to support initiation and maintenance of weight loss. The intervention followed a motivational interviewing approach. Usual care group were mailed a brief summary of their assessment…	N = 302 (151 telephone counseling & 151 usual care)	GT1M accelerometer, ActiGraph, LLC, Fort Walton Beach, FL	waist	60-s	7 days	Uniaxial	SAS 9.2 (SAS Institute, Cary, NC)	Freedson et al1998: MVPA: 1952+ CPM	MVPA baseline to 18 months (end of intervention) and 24 months (maintanence)	58 (8.6)	43.7% female	White: 87.4%	Relative to usual-care participants, telephone counseling participants achieved modest, but significant, improvements in MVPA (RR 1.42 [95% CI 1.06–1.90]) at 18 months post baseline. Also, MVPA was 44% higher in telephone counseling group than in usual-care group, respectively (RR 1.44 [95% CI 1.12-1.85] or 38.95 min/wk [95% CI 12.55-65.35]). None of the outcomes showed a significant change/deter…	None
Non-locomotive Physical Activity Intervention Using a Tri-Axial Accelerometer Reduces Sedentary Time in Type 2 Diabetes	Miyamoto et al, 2017	Japan	To examine whether the use of a tri-axial accelerometer can reduce sedentary time and increase non-locomotive PA (N-LPA) and to investigate the effect of this intervention on parameters of glucose and fat metabolism in T2DM	RCT	Control pts wore an accelerometer with the display turned off. Pts in the N-LPA and LPA group were verbally instructed to increase N-LPA and LPA (respectively) before the start of the intervention and the 4 and 8 week FU examination. Pts in the N-LPA and LPA groups wore accelerometers w display on for 12 weeks to get feedback.	N = 31 (10 control, 12 N-LPA, 9 LPA)	HJA-350IT, Omron Healthcare, Kyoto, Japan	waist (right)	60-s	84 days	Triaxial	BI-LINK, Omron Healthcare, Kyoto, Japan	Mark T 2012: Sedentary: <1.5 MET Oshima et al 2010: N-LPA (non-locomotive physical activity) = routine domestic or occupational tasks such as sit-to-stand activity or washing dishes = 1.5+ METs LPA (locomotive physical activity) = movement from one place to another (considered a type of MPA) determined by Oshima et al 2010 algorithm	baseline and 12 weeks METs-hr/600 min of N-LPA, LPA, sedentary time (average sedentary time per day as a ratio to wear time)	Control = 60.2 (3.0) N-LPA = 60.0 (3.1) LPA = 61.7 (1.9)	0.194	not reported	Only the N-LPA intervention significantly reduced sedentary time normalized as a ratio to wear time [47.5% (SD=4.3) vs 41.5% (SD=3.9), p≤0.05] and increased N-LPA (normalized to METs-h/600 min) [7.1 (SD=0.9) vs 8.5 (SD=0.9), p≤0.05] from baseline to 12-weeks. This change in N-LPA was significantly higher in the N-LPA group than in the control group (p = 0.037)	Many studies evaluate LPA, N-LPA, and sedentary time but use different triaxial accelerometers. The authors' algorithm for classification of LPA and N-LPA still needs further examination for accuracy.
Sedentary behavior compensation to 1-year exercise RCT in patients with type 2 diabetes	Júdice et al, 2019	Portugal	The main aim of the study is to investigate whether two types of iso-energenic training (moderate-intensity continuous training and high intensity interval training) resulted in compensations on sedentary behavior in patients with T2DM.	RCT	Over a 1-year intervention: The control group was provided detailed information concerning their home-based exercise program. They also met every 4-weeks for thematic sessions regarding diabetes topics, such as, nutrition, PA, and clinical complications. MICT group performed continous cycling 3 days a week, with an exercise intensity of 40-60% of the heart rate reserve. The HIIT group performed 3…	N = 54 (17 control, 20 moderate-intensity continous training, 17 high-intensity interval training)	GT3X, ActiGraph, Pensacola, FL	hip (right)	15-s	7 days	Triaxial	Actilife (v.6.9.1)	Troiano et al 2008: Sedentary: <100 CPM LPA: 100‐2019 CPM MPA: 2020‐5998 CPM (3‐5.9 METs) VPA: ≥5999 CPM (≥6 METs).	Baseline to 1-year sedentary time (min/d), LPA (min/d), MPVA (min/d), sitting time (min/d), work sitting time (min/d), screen time (min/d)	Men 60.0 (9.10) Women 62.4 (7.59)	46.3% female	not reported	Significant difference between baseline [690.2 (SD=330.8] and final month of intervention [521.3 (SD=102.1] for sitting time in women from the HIIT group (Δ = 170‐minutes; P = .048). No significant differences between groups found for sedentary time, LPA or MVPA. Female SED time (min/d) at baseline in Control group was 603.2 (67.9), in MICT group was 528.7 (64.0) and in HIIT group was 614.2 (73.1…	none
Six-Month Outcomes from Living Well with Diabetes: A Randomized Trial of a Telephone-Delivered Weight Loss and Physical Activity Intervention to Improve Glycemic Control	Eakin et al, 2013	Australia	To describe the 6-month outcomes of the Living Well with Diabetes trial, which evaluates a telephone-delivered weight loss intervention targeting improved glycemic control in adults with type 2 diabetes compared to usual care	RCT	Participants received a detailed workbook at the start of the intervention and approximately 14 telephone calls over the first 6 months (four initial weekly calls followed by fortnightly calls), to support initiation of weight loss. The intervention followed a motivational interviewing approach. Usual care group were mailed a brief summary of their assessment results after each assessment, as wel…	N = 302 (151 telephone counseling & 151 usual care)	GT1M accelerometer, ActiGraph, LLC, Fort Walton Beach, FL	waist (right)	60-s	7 days	Uniaxial	SAS 9.2 (SAS Institute Inc., Cary, NC	Freedson et al 1998: MVPA: 1952+ CPM	MVPA in minutes per week baseline to 6-months	58	43.7% female	White: 87.4%	Relative to usual care, telephone counseling participants had small but significantly better physical activity at 6 months adjusted [relative rate (RR) = 1.30; 95 % CI, 1.08, 1.57] P=0.005 between groups. The intervention effects showed, relative to usual care, that the intervention group achieved 30% higher mean PA (95% CI: 8-57%) equating to an absolute difference of 30.8 min/week. Telephone co…	Activity monitor primarily captures ambulatory movement while tending to underestimate participation in other activities such as strength training
The Effects of a Pedometer-Based Behavioral Modification Program With Telephone Support on Physical Activity and Sedentary Behavior in Type 2 Diabetes Patients	De Greef et al, 2011	Belgium	To investigate the effects of a pedometer-based behavioral modification program with telephone support on PA and sedentary behavior	RCT	A 30 min face to face session with motivational interviewing, pedometer, and telephone support. Pts made a lifestyle plan with psychologist based on principles of CBT, DPP, First Step Program, and Motivational Interviewing Then 24-week telehpone support program (call every 2 weeks for first 4 weeks and then every 4 weeks for next 20 weeks). Pedometer and diary used as monitoring tools.	N = 92 (32 control and 60 intervention)	ActiGraph Model 7164, ActiGraph, Pensacola, FL	waist (right)	60-s	5 days	Uniaxial	MAHUffe Analyser version 1.9.0.3	Freedson et al 1998: Sedentary: <100 CPM LPA: 100-1951 CPM MVPA: >1952 CPM	Min/day of PA at baseline, after 24 weeks intervention, and 1 year after baseline	62 (9)	31% female	not reported	Intervention group increased total PA by 23 min/day (p<0.05) and decreased sedentary behavior by 23 min/day (p<0.05) post intervention. After 1 year, intervention group still had increase of 11 min/day total PA and decrease of 12 min/day in sedentary behavior (p<0.001).	None
A mixed methods study of perceived barriers to physical activity, geriatric syndromes, and physical activity levels among older adults with peripheral artery disease and diabetes	Whipple et al, 2019	US	This study investigated the unique physical activity experiences of older adults with peripheral artery disease and diabetes using a mixed method design.	Mixed methods	Participants completed semi-structured interviews about experiences with PA, self-reported questionnaires assessing quality of life and fear of falling, and measures of physical function (e.g., 6-minute walk test, chair stand, gait speed). PA was measured objectively with accelerometry.	10	GT3X-BT, ActiGraph LLC, Pensacola, FL	wrist	Not Reported	14 days	Triaxial	ActiLife (Version 9.0.0, Actigraph Corp., Pensacola, FL	Troiano et al 2008: Sedentary: <100 CPM LPA: 100‐2019 CPM MPA: 2020‐5998 CPM VPA: ≥5999 CPM	Sedentary (%), LPA (%), MVPA (%)	74.2 (4.3)	20% female	100% non-Hispanic White	On average, participants spent 10.2% (range 3-18%) of their time in MVPA and 66.9% (range 53-78%) of their time in sedentary behavior. Barriers to physical activity identified through qualitative interviews included lack of accessibility, lack of enjoyment of activity, lack of motivation, and pain/physical health. Facilitators to physical activity were social support, accessibility and convenienc…
Accelerometer-derived Sedentary and Physical Activity Time in overweight/obese Adults With Type 2 Diabetes: Cross-Sectional Associations With Cardiometabolic Biomarkers	Healy et al, 2015	Australia	To examine the associations of objectively-derived activity with biomarkers of cardiometabolic risk, using an isotemporal substitution approach.	Cross-sectional	Participants from the Living Well with Diabetes RCT with overweight/obese BMI wore accelerometers during waking hours for seven days. Cross-sectional associations with waist circumference, BMI, fasting blood (HbA1c, glucose, triacylglycerols, high-density lipoprotein cholesterol), and blood pressure of activity variables were examined adjusted for confounders and wear time then, if significant, e…	279	GT1M ActiGraph, LLC, Fort Walton Beach, FL	waist	60-s	7 days	Uniaxial	Actilife V3.7)	Matthews et al 2008: Sedentary: <100 CPM LPA: 100-1951 CPM Freedson et al 1998: MVPA: ≥1952 CPM	PA and sedentary time measured as total time spent in prolonged sedentary, non-prolonged sedentary, light and MVPA Cardiometabolic outcomes	58.2 (8.6)	43.4% Female	90% White	Majority of observed waking hours spent in sedentary time (62.7%) with rest of time disproportionately distributed between LPA (35%) and MVPA (2.2%). 25.4% of all sedentary time accrued in prolonged bouts of 30+ minutes (18.5% of total time) MVPA: 17.9 min/day (SD=16.6) LPA: 282.7 min/day (SD=81.8) Non-prolonged sedentary time in <30 min bouts or more: 359.6 min/day (SD=74.2) Prolonged sedentary …
Actigraph Calibration in obese/overweight and Type 2 Diabetes Mellitus Middle-Aged to Old Adult Patients	Lopes et al, 2009	Portugal	To calibrate ActiGraph and the Computer Science Applications (CSA) accelerometer in middle-aged to old obese/overweight and DM2 adult patients To determine thresholds counts for sedentary, light, moderate, and vigorous levels of PA in ambulatory activities	Calibration and Validation	Counts and oxygen consumption were simultaneously assessed during resting (15 min), seating, standing, walking at 2.5 km/hr, 5 km/hr, 6 km/hr (6 min each and 3 min used for data analysis). Sample 1 was used to create regression equation for METs from counts, which was used in Sample 2 to estimate MET scores and compare to measured MET via accelerometer.	Calibration Sample: 14 Validation Sample: 12	The ActiGraph, LLC., Pensacola, FL, USA Computer Science and Applications, Inc.	hip	60-s	48 minutes (lab activities)	Uniaxial	SPSS 15	MET = 1.388400490262 + 0.001312683420044 (counts·min–1) New Thresholds: Sedentary: less than 1.5 METs Light: 1.5-3 METs and 200 CPM Moderate: 3-6 MET and 1240 CPM Vigorous: 6-9 MET and 2400 CPM	MET and CPM tresholds	"Sample 1: 63 (7) years of age Sample 2: 62.2 (6) years of age"	Sample 1: 50% female Sample 2: 66.7% female	100% White	New Thresholds: Sedentary: less than 1.5 METs Light: 1.5-3 METs and 200 CPM Moderate: 3-6 MET and 1240 CPM Vigorous: 6-9 MET and 2400 CPM
Activity Patterns of Obese Adults With Type 2 Diabetes in the Look AHEAD Study	Jakicic et al, 2010	USA	To describe patterns and correlates of physical activity in individuals with T2DM enrolled in the multi-center Look AHEAD Study using an objective measure of physical activity	Cross-sectional	Participants who completed baseline but before randomization in the Look AHEAD study wore accelerometer for 6 consecutive days during waking hours.	2145	RT3 accelerometer, StayHealthy, Monrovia, CA	waist	60-s	6 days	Triaxial	StayHealthy® software	American College of Sports Medicine and the American Heart Association: MPA: ≥3 METs per minute and ≥10 minutes in duration VPA: ≥6 METs per minute and ≥10 minutes	bouts ≥3 METs per minute for ≥10 minutes for males and females	59.0 (6.8)	57.3% female	18.7% African American/Black 73% White 5% Hispanic	More PA bouts per day, minutes per bout, METs per minutes, and MET-minutes associated with higher fitness MVPA bouts per day higher in men and METs per minute higher in women VPA bouts per day positively associated with increasing age METs per min sig lower at higher levels of BMI and in women 729 males completed at least 10 min bouts of >3METs level; the average duration of a MVPA bout lasted 20…
Aerobic Exercise Did Not Have Compensatory Effects on Physical Activity Levels in Type 2 Diabetes Patients	De Moura et al, 2014	Brazil	To investigate whether aerobic exercise has compensatory effects on physical activity levels (PAL) in T2DM patients	pretest-posttest	12-week study with a 8-week exercise intervention (3rd to 10th weeks) using cycle ergometers performed 3 days/week (warm up, exercises, cool down). Bouts of exercise ranged from 30-60 min and intensity gradually increased from 50-60% of VO2 peak. PAL measured during 1st, 8th, and 12th weeks and biochemical tests, cardiorespiratory fitness, and anthropometric assessment were measured on the 2nd an…	8	GT3X ActiGraph, Pensacola, FL	hip	60-s	3 days	Triaxial	ActiLife 5.10.0 and Firmware 4.2.0 (ActiGraphTM, Pensacola, FL, USA	Lopes et al 2009: Sedentary: < 200 CPM LPA: 201-1239 CPM MPA:1240-2399 CPM VPA: ≥2400 CPM Aguilar-Farias et al 2011 (Vector Magnitude): Sedentary: ≤ 200 CPM LPA: 201-2690 CPM MPA: 2691-6166 CPM VPA: 6167–9642 CPM Very VPA: ≥ 9643 CPM Anderson et al 2006: Adjusted CPM = (CPM of the day) × (1901 × 60 ÷ total time of the day in min)	Adjusted daily PAL in CPM pre to post exercise intervention. Percentage of wear time/day in sedentary, LPA, MPA, and VPA.	51.1 (8.2)	50% Female	not reported	No statistically significant differences in PAL between intervention periods nor between VM, counts, daily activity (kcal) and steps/day. Patients spend majority of awake time in sedentary activity. Only 3% of awake time (pre, during and post intervention) was spent in moderate activities (ie. (1240–2399 CPM). Lopes et al., 2009 cut points presented a greater proportion of time in sedentary behav…
Assessment of the MyWellness Key Accelerometer in People With Type 2 Diabetes	McGinley et al, 2015	Canada	To complete field validation and examine the accuracy of the MyWellnessKey accelerometer against objective laboratory treadmill testing and PA diaries in people with T2DM. To evaluate accuracy of measurements by the MWK mounted on a bra cup.	Validation	Laboratory phase: Patients walked on treadmill beginning at 3.2 km/h, increasing by small increments every 2 min until reached 7.2 km/h Free-living phase: Patients asked to do 30+ mins of walking/jogging for 3+ times/week for a 2-week period. Patients recorded MWK reading for minutes of LPA, MPA, and VPA shown on screen before and after aerobic exercis.	35	MyWellnessKey, Technogym, Cesena, Italy	hip	Not Reported	14 days	Uniaxial	MWK online portal	MWK proprietary: LPA: <3METs MPA: 3.0-5.9 METs VPA: 6+ METs		62.8 (7.8)	40% female	not reported	The light to moderate cut point identified via lab phase was 4.1 (0.5) km/h for both right and left waist-worn MWKs The MWK slightly underestimates PA compared with treadmill protocol In free-living phase, there Spearman correlation between MVPA mins according to PA diary and MWK per exercise session was 0.81. Moderate PA minutes per session recorded by MWK were within 5 min of PA diary 72.7% of …
Association Between Daily Time Spent in Sedentary Behavior and Duration of Hyperglycemia in Type 2 Diabetes	Fritschi et al, 2016	US	To examine the relationship between time spent in sedentary behavior and glucose levels in adults with T2DM over 3-5 days using continuous and concurrent data gathered from wrist accelerometry and a Continuous Glucose-Monitoring Sensor (CGMS)	Cross-Sectional	Measured sedentary behavior and physical activity over a 6-day period.	86	Actiwatch-Score, Philips Respironics, Bend, OR	wrist	30-s	6 days	all directions	Respironics Actiware software Version 5.70.1 (Philips Respironics, Bend, OR).	No citation: Sedentary: <200 activity counts/min LPA: 202-1800 activity counts/min MVPA: >1800 activity counts/min	mean sedentary time min/day mean LPA min/day mean MVPA min/day	58 (8.7)	46% female	57.3% African American 33.7% White 3.5% Asian American 1.2% Native American/Pacific Islander 5.8% Other	More time spent in sedentary behavior was predictive of significant increases in time spent in hyperglycemia (B = 0.12, p < .05). 516 (SD=121.3) average min/day of sedentary time 422 (SD=108.8) mean min/day of LPA 5.5 (SD=6.8) mean MVPA min/day	"We used wrist-worn accelerometer to measure time in sedentary behavior, which may have missed some leg movement that a hip-worn device would have picked up."
Association of physiological and psychological health outcomes with physical activity and sedentary behavior in adults with type 2 diabetes	Garcia et al, 2017	USA	To examine the association between changes/improvements in MVPA and SED behavior over a period of 6 months with physiological and psychological health outcomes for individuals recently diagnosed with T2D	Cross-Sectional	Participants from a larger RCT with an intervention promoting intensive lifestyle modification and a control group focused on diabetes support and education completed physical examination, blood tests, a 6 min walk test and wore accelerometers to assess MVPA and SED behavior for 1 week at baseline and 6-month follow up.	26	GT3X, ActiGraph LLC, Pensacola, FL	not reported	60-s	7 days	Triaxial	ActiLife software	Matthews et al 2008: Sedentary: <100 CPM Matthew 2005: this cut point is not in this article at all...report as no citation MVPA: ≥2296 CPM	min/day MVPA and SED time	56.1 (10.8)	42% female	not reported	Over 6-month period, patients increased MVPA on average by 6 min/day and decreased SED behavior by approx 20 min. They also decreased uninterrupted bouts of SED behavior by almost 10 min. Baseline MVPA = 20.8 min/day and 6-month MVPA = 27.04 min/day but not a significant change. Decreases in duration of SB bouts and increases in MVPA were associated with decreased levels of HbA1c (p<0.05). Over 5…	none
Associations of Accelerometry-Assessed and Self-Reported Physical Activity and Sedentary Behavior With All-Cause and Cardiovascular Mortality Among US Adults	Evenson et al, 2016	USA	To explore the associations of PA and sedentary behavior with all-cause mortality and cardiovascular disease mortality in a nationally representative sample	Cross-Sectional	Participants from the 2003–2006 National Health and Nutrition Examination Survey cohort wore an accelerometer for 1 week and self-reported PA levels. Mortality data were verified through 2011, with an average of 6.7 years of follow-up.	3809	AM7164, ActiGraph LLC, Pensacola, FL	hip	60-s	7 days	Uniaxial	SAS, version 9.2 (SAS Institute, Inc., Cary, North Carolina	Troiano et al 2008: LPA: 100-2019 CPM MPA: 2020-5998 CPM VPA: ≥5,999 CPM Matthews et al 2005: LPA: 100-759 CPM MVPA (lifestyle): ≥760 CPM Matthews et al 2008: Sedentary <100 CPM Lifestyle includes non-aerobic activities	minutes/day of LPA, MPA, VPA, and MVPA, MVPA bouts, sedentary behaviors	55.3	52% female	77.4% non-Hispanic White 9.9% non-Hispanic Black 8.3% Hispanic 4.4% other	Lower all-cause and CVD mortality risks were generally observed for persons with higher accelerometer-assessed moderate and MVPA levels and for self-reported moderate-to-vigorous leisure, household and total activities, as well as for meeting PA recommendations. Accelerometer-assessed sedentary behavior was generally not associated with all-cause or CVD mortality in fully adjusted models. Using T…	"this specific accelerometer has several limitations, including the fact that it undercounts some activities, such as bicycling and weight lifting, and cannot broadly classify counts into types of activities or postures, thus likely misclassifying motionless standing as sedentary behavior." "Because cutpoint definitions are imperfect, it may be that the light activity definition spanning to the m…
Body fat is related to sedentary behavior and light physical activity but not to moderate-vigorous physical activity in type 2 diabetes mellitus	An et al, 2020	Korea	To examine whether adult T2DM patients perform sufficient exercise, based on self-reported survey-data and cross-sectional analysis. To investigate PA in free-living conditions using wearable devices to classify PA, identify PA patterns, and analyze its correlations with % body fat.	Cross-Sectional	Measured PA using a wireless activity tracker for 7 days in freeliving conditions in 120 smartphone users with T2DM. Subjects were divided into exercise and non-exercise groups based on self-reports of whether the recommended exercises (30 min/day, 3 days/week for 3 months) were performed.	120	Fitbit ChargeHR, Fitbit Inc, San Francisco, CA	wrist	Not Reported	7 days	Triaxial	SPSS for windows ver- sion 20.0 (IBM Co., Armonk, NY, USA	Byun et al 2018: LPA: 1.5 - 3 METs MPA: 3 - 6 METs VPA: ≥ 6 METs	Hr/day in SB, LPA, MPA, VPA, and MVPA	59.3 (8.4)	59% female	not reported	LPA and MPA were also not different between the groups. However, VPA was significantly higher in the exercise group (P<0.001), and so was MVPA as well as the sum of MPA and VPA (P=0.003). They performed SED behavior (including sleep) for 15.7±3.7 hr/day, LPA for 4.4±1.7 hr/day, MPA for 0.4±0.4 hr/day, VPA for 0.5±0.5 hr.day, and MVPA for 0.9±0.8 hr/day.
Correlates of Accelerometer-Assessed Physical Activity and Sedentary Time Among Adults With Type 2 Diabetes	Mathe et al, 2017	Canada	To describe volume and patterns of daily sedentary time, LPA, MVPA and to examine the socio-demographic and behavioral correlates of daily time spent in sedentary, LPA, and MVPA among adults with T2DM	Cross sectional	Participants wore an accelerometer for 7 consecutive days during waking hours and completed a questionnaire. PA and sedentary time were described, and multivariable linear regression was used to estimate associations between socio-demographic characteristics and sedentary time and PA.	166	GT3X, ActiGraph LLC, Pensacola, FL	hip	60-s	7 days	Triaxial	Stata SE 10.1, StatCorp, College Station, Texas, USA.	Matthews et al 2008: Sedentary: <100 CPM Freedson et al 1998: LPA: <1951 CPM MVPA: ≥1,952	Mean daily time in sedentary time and MVPA	65.4 (9.5)	46% female	91% White	Patients spent 2/3 of their day sedentary, 1/3 in LPA, and very little in MVPA (<3%). Majority of participants did not meet 150 mins of 10-min bouts of MVPA per week recommendation. Participants spent 543.6 (SD=87.8) min/day in sedentary time with males spending 558.4 (87.4) min/day and females spending 525.8 (9.7) min/day. They also spent 273.4 (89.3) min/day in LPA overall, men 265.1 (85.6) and…	"...accelerometers were worn at the waist and may not detect differences between sitting and standing, and therefore sedentary time may have been overestimated. The thresholds used to define intensity levels of activiy were created from data in younger healthy adults, and therefore may inappropriately dfine the intensity of activities when performed by older adults living with type 2 diabetes."
Correlates of Physical Activity in Middle-Aged Women With and Without Diabetes	Vanden Bosch et al, 2015	USA	To examine personal and social-cognitive factors related to physical activity in middle-aged women and without T2D.	Correlational	Participants completed a self-administered paper and pencil survey to asses demographic, health-related, and social-cognitive factors. Participants wore an accelerometer for 7 days consecutive days.	N = 104 (37 with T2D and 67 without T2D)	GT1M ActiGraph, LLC, Fort Walton Beach, FL	hip	60-s	4 days	Uniaxial	MeterPlusTM software program (Version 4.2, Santech, San Diego, California)	Freedson 1998: LPA: 500-1951 CPM MPA: 1952-5724 CPM VPA: 5725+ CPM	Correlation between PA and sociodemographic, psychosocial factors	53.9 (5.1)	100% Female	67.3% White 32.7% Non-White	Women with T2D attained significantly lower MVPA [1.0 (SD = 0.9)] compared to women without T2D [1.8 (SD = 1.4)]; MPA, 0.9 (SD = 0.9) versus 1.7 (SD = 1.3); and VPA, 0.0 (SD = 0.0) versus 0.1 (SD = 0.2), respectively. For the total sample of 94 middle-aged women with sufficient accelerometer data, MVPA was positively correlated with White race, attitudes toward physical activity, physical activit…
Effects of Non-Exercise Activity and Daily Exercise Activity Upon Glucose and Fat Metabolism in Type 2 Diabetes	Miyamoto et al, 2016	Japan	To disclose the relationship between NEA (non-exercise activity) and MVPA and the effect of each activity on glucose and fat metabolism in patients with T2DM who had a routine programmed PA	Cross-Sectional	Daily programmed walking exercise (30 min walking activity at least once a week for more than one year). Physical activity including NEA and MVPA was measured by triaxial accelerometer for 10 consecutive days and the measurements of body composition and glucose and lipid profile were performed.	77	HJA-350IT, Omron Healthcare, Kyoto, Japan	waist	60-s	10 days	Triaxial	IBM SPSS version 21.0, IBM, Tokyo, Japan	Oshima et al 2010: N-LPA (non-locomotive physical activity) = routine domestic or occupational tasks such as sit-to-stand activity or washing dishes = 1.5+ METs LPA (locomotive physical activity) = movement from one place to another (considered a type of MPA) determined by Oshima et al 2010 algorithm	MVPA METs-h/week	60.0 (7.8)	0% female	not reported	There was no significant correlation between NEA and MVPA. NEA had a significant inverse correlation with body fat (P<0.05) and higher MVPA manifested a positive influence upon glucose and/or fat metabolism (P<0.05). This study suggested even patients who performed a routine programmed MVPA remained quite sedentary. Participants were divided into quartiles based on MVPA. MVPA according to quartil…	none
Feasibility and Acceptability of Continuous Glucose Monitoring and Accelerometer Technology in Exercising Individuals With Type 2 Diabetes	Allen et al, 2009	USA	To describe Continuous Glucose Monitoring Syst (CGMS) data and obtain role model CGMS graphs, describe an activity monitor for measuring exercise amount and intensity, and explore participants' experiences wearing the CGMS and activity monitors and their perceptions of CGMS graphs	Descriptive Pilot	Patients wore CGMS monitor and ActiGraph for 72 hours then returned to clinic for data collection and to participate in a focus group about experiences wearing the CGMS.	9	ActiGraph, Manufacturing Technologies Inc, Fort Walton Beach, FL	waist	60-s	3 days	Uniaxial	ActiGraph software (DOS RIU256K.EXE, software 2.27)	Freedson 1998: LPA: <1951 CPM MPA: 1952-5724 CPM VPA: >5725 CPM	min/day of SED, LPA, MPA, and VPA	56 (8.5)	22% female	100% White	Participants averaged 313,726 (SD=138,017) total activity counts per day, spent 1403 min/day (SD=22) in sedentary/light activity, 34 min/day (SD=13) in moderate, and 4 min/day (SD=10) in vigorous activity.
Four-Year Physical Activity Levels Among Intervention Participants With Type 2 Diabetes	Unick et al, 2016	USA	To examine the effect of an intensive lifestyle intervention (ILI) on objectively assessed PA for a 4-yr period among older adults with type 2 diabetes from the Look AHEAD trial	Cross-Sectional	Accelerometry data from the Look AHEAD trial were analyzed. Participants in the intensive lifestyle Intervention received counseling to reduce caloric intake and to increase MVPA to greater than 175 min/week. Participants in the diabetes support and education were the control group. PA was measured at baseline, Year 1, and Year 4.	2400 ILI: 1199 DSE: 1201	RT3 triaxial Accelerometer, StayHealthy, Monrovia, CA	waist	60-s	21 days	Triaxial	SAS version 9.4 (SAS Institute, Cary, NC)	No citation: MVPA: ≥3 METs	min/week of MVPA in bouts of 10 or more minutes	59.3 (6.85)	55.8% female overall	19.6% African American 71.6% White 5.04% Hispanic/Latino	Bout-related MVPA was significantly greater in ILI compared to DSE at Year 1 (151.0±213.5 vs. 87.5±145.1 min/wk, p<0.0001) and Year 4 (102.9±195.6 vs. 73.9±267.5 min/wk, p<0.001), and more ILI participants achieved ≥175 min/week at Year 1 (29.1% vs. 16.3%, p<0.001) and Year 4 (18.3% vs. 10.0%, p<0.001). Forty-one percent of ILI participants who achieved ≥175 min/wk at Year 1, maintained this thre…	"...a global limitation with accelerometry is that accelerometers may not be able to detect all forms of MVPA that older adults engage in."
Individualized Estimation of Physical Activity in Older Adults With Type 2 Diabetes	Welch et al, 2017	USA	To describe the amount of time older adults with T2DM spend in different PA intensities when using relative cutpoints and using absolute cutpoints	Cross-Sectional	Participants completed a two-speed walking protocol, followed by an exercise test. Participants wore an accelerometer and oxygen consumption was measured. Afterwards, participants wore the activity monitor for 7 consecutive days. Linear equations for each individual were derived from the activity counts and energy expenditure measured during the walking protocol.	100	GT3X, ActiGraph LLC, Pensacola, FL	hip	60-s	7 days	Triaxial	SPSS version 23 (IBM Corp., Armonk, NY)	Troiano et al 2008: MPA: 2020‐5998 CPM (3‐5.9 METs) VPA: ≥5999 CPM (≥6 METs)	minutes/day of LPA, MPA, VPA, and MVPA using absolute and relative cut points	68.9 (5.1)	35% female	not reported	Relative cutpoints were, on average, 1033.5 CPM (SD=741.2) for moderate and 2211.7 CPM (SD=1512.4) for vigorous activity. Using the relative cutpoints, participants accumulated an average of 157.2 min (SD=73.7) of light, 33.3 min (SD=35.6) of moderate, and 15.6 min (SD=26.7) of vigorous activity per day. Use of the absolute cutpoint resulted in significantly different estimations based on intensi…	"With the use of relative intensity cutpoints, time spent in light intensity was significantly less, with a greater than threefold increase in time spent in moderate and vigorous intensity. ...these studies may be misrepresenting the activity levels and health links within a portion of their population...The differences in time spent in each intensity are directly impacted by the change in cutpoi…
Level and correlates of physical activity and sedentary behavior in patients with type 2 diabetes: A cross-sectional analysis of the Italian Diabetes and Exercise Study-2	Balducci et al, 2017	Italy	To assess the level and correlates of LPA, MVPA, and SED-time in physically inactive and sedentary patients with T2DM participating in the Italian Diabetes and Exercise Study_2 (IDES_2)	Cross-Sectional	Participants from the IDES_2 study wore an accelerometer for objectively assessing PA and SED-time for 7 consecutive days. They also underwent assessment of physical fitness and measurement of anthropometrical, clinical and biochemical parameters. Data on socio-demographic characteristics of study subjects and presence of complications were also collected.	300	MyWellnessKey, Technogym, Cesena, Italy	waist	Not Reported	7 days	Uniaxial	SAS software release 9.3 (Cary, NC, USA).	Matthews et al 2008: LPA: 100-1951 CPM (1.5–2.9METs) Freedson et al 1998: MPA: 1952–5724 CPM (3–5.9 METs) VPA: >5725 CPM (6 METs)	LPA (hours/day), MVPA (min/day), SED time (hours/day)	61.6 (9.9)	39% female	not reported	Overall: LPA was 3.93±1.35 h/day, MVPA was 12.4±4.6 min/day, and SED-time was 11.6±1.2 h/day, with a large range of values (0.89–7.11 h/day, 0.6–21.0 min/day, and 9.14–15.28 h/day, respectively). Males and females completed significantly different (P<0.0001) amounts of PA in each category. Male LPA 4.20±1.36 h/day and female 3.50±1.24 h/day. For MVPA, 13.8±4.2 min/day for males and 10.1±4.4 min/d…	none
Motivational Profiles, Accelerometer-Derived Physical Activity, and Acute Diabetes-Related Symptoms in Adults With Type 2 Diabetes	Castonguay et al, 2018	Canada	To evaluate, over a one month period, the impact of PA motivation on accelerometer-derived PA bahavior, assessed by average number of minutes spent practicing MVPA per week, in adults with T2DM	Prospective Longitudinal Cohort	Participants completed a questionnaire assessing PA motivation and were asked to wear an accelerometer for 4 consecutive weeks. At follow up, they completed a questionnaire assessing acute diabetes-related symptoms (i.e., symptoms related to fatigue, cognitive distress, hyperglycemia, and hypoglycemia).	165	GT3X, ActiGraph LLC, Pensacola, FL	waist	60-s	28 days	Triaxial	ActiLife software (Version 6.13.3)	Freedson et al 1998: MVPA: ≥1952 CPM	min/week MVPA	62.05 (8.75)	53.61% female	not reported	Patients who met PA recommendations reported significantly less burden associated with diabetes symptoms. The Self-Determined profile (from the 4 existing profiles) was associated with higher score on weekly PA participation and meeting PA recommendations. Participants spent, on average, 129.71 (SD=115.8) min/week doing MVPA.	"given that the accelerometer was worn at the participants’ waists only, data may not be representative of PA not primarily involving waist movement (e.g., upper-body resistance training, cycling, and rowing)"
Objective Measurements of Activity Patterns in People With Newly Diagnosed Type 2 Diabetes Demonstrate a Sedentary Lifestyle	Cichosz et al, 2013	Denmark	To investigate activity patterns in people with T2DM and in control subjects using a sensitive objective measure of PA	Cross-sectional	Participants with T2DM and age- and sex-matched controls wore Actiheart accelerometer for 6 days during normal daily acitvities.	N = 179 (94 T2DM and 85 controls)	Actiheart, Cambridge Neurotechnology Ltd, Cambridge, UK	Chest	60-s	6 days	Triaxial	MATLAB (Version 7.13.0.564; MathWorks)	Spierer et al 2011, Crouter et al 2008, Harvey et al 2012: Low/sedentary activity: <20 CPM MVPA: > 20 CPM	min/day of low or sedentary activity and MVPA	57 (10)	47% female	not reported	Participants with T2DM spent significantly more time each day in sedentary time or at the low activity level (P < 0.001): a mean length of time of 926 (SD=44) min vs 898 (SD=70) min for the control group. Significantly less time was spent in moderate and vigorous activity for the people with diabetes than for the control group: 34 (SD=44) vs 62 (SD=71) min (P = 0.002).
Objectively assessed sedentary time and type 2 diabetes mellitus: a case-control study	Hamer et al, 2013	UK	To compare objectively assessed levels of sedentary and physical activity in T2D patients and age matched controls	Case-control	Participants with T2DM and matched controls (based on sex, age, and income) wore accelerometer for 7 days during normal daily acitvities.	N = 345 (122 T2D and 223 controls)	GT3X, Actigraph, Pensacola, FL	hip	NA	7 days	Triaxial	MAHUffe, Cambridge, UK and SPSS version 21 (IBM, Armonk, NY, USA).	Hamer et al 2012: Sedentary: < 1.5 METs (0-199 CPM) Light: 1.5-3 MET (200-1998 CPM MVPA: > 3 METs (>1999 CPM)	min/day of sedentary time, LPA, MVPA	63.9 (6.9)	not reported	not reported	Compared to controls, T2D patients recorded more sedentary time (636 vs 662 min/day, p=0.001), less LPA (208 vs 186 min/day, p=0.02), but similar levels of MVPA (36 vs33 min/day, p=0.23) after adjusting for wear time.
Objectively Measured Physical Activity and Inflammatory Markers Among US Adults With Diabetes: Implications for Attenuating Disease Progression	Loprinzi et al, 2013	USA	To examine the association between objectively measured physical activity and markers of inflammation among a national sample of adults with diabetes.	Cross-sectional	Data from the 2003-2006 National Health and Nutrition Examination Survey cycles were used. Participants wore an accelerometer for 4 days or longer, and blood samples were obtained to assess inflammatory markers (white blood cell count, neutrophil count, and C-reactive protein level).	754	ActiGraph 7164, ActiGraph Corp, Pensacola, FL	waist	60-s	7 days	Uniaxial	STATA statistical software, version 12.0 (Stata- Corp)	Troiano et al 2008: LPA: 100-2019 CPM MVPA: >2020 CPM	LPA and MVPA min/day	59.3 (?)	48.8% female	Mexican American: 8.6% Other Hispanic: 3.9% Non-Hispanic White: 66.2% Non-Hispanic Black: 13.8% Other: 7.1%	Accelerometer-derived LPA and MVPA were inversely associated with white blood cell and neutrophil counts, whereas time spent in MVPA was inversely associated with C-reactive protein levels. LPA: 311.3 min/day (95% CI 299.0-323.6) MVPA: 12.27 min/day (95% CI 10.43-14.11)
Objectively Measured Physical Activity of Vietnamese Adults With Type 2 Diabetes: Opportunities to Intervene	Do et al, 2019	Vietnam	To objectively determine and compare PA levels between adults newly diagnosed with T2DM and adults without T2DM in Vietnam using accelerometers	Cross-Sectional	Participants wore accelerometer for 5 days. Demographic information, anthropometric measurements, and clinical information were collected.	N = 240 T2DM: 120 Non-T2DM: 120	GT3X, ActiGraph LLC, Pensacola, FL	hip	Not Reported	5 days	Triaxial	ActiLife 6,	Freedson 1998: LPA: 100-1952 CPM MPA: 1952-5724 CPM MVPA: ≥1952 CPM	min/day LPA, MPA, MVPA, SED time	58.6 (5.2)	50% female	not reported	Men with T2DM had sig lower levels of PA than men without T2DM. Women with T2DM accumulated greater number of steps per day than women without T2DM. Only 59.2% of adults with T2D met minimum recommended level of PA (WHO and IDF) compared to 74.2% of adults without T2DM Patients with T2D completed 177 (SD=6) min/day of LPA, 33 (2) min/day of MPA, and 34 (2) min/day of MVPA, and spent 635 (10) in/d…	none
Objectively measured sedentary time, physical activity and kidney function in people with recently diagnosed Type 2 diabetes: a prospective cohort analysis	Guo et al, 2016	UK	To assess association between changes in objectively measured MVPA, SED-time, PA energy expenditure and kidney function over 4 years in individuals with recently diagnosed T2D.	Prospective Longitudinal Cohort	Participants from the ADDITION-Plus RCT were pooled together for assessment of PA and kidney function because no differences were observed in the main outcomes after 1 year. Facilitators taught patients key skills to facilitate change and maintenance of key behaviours including goal setting, action planning, self-monitoring and building habits. The intervention was delivered over one year at the …	326	Actiheart, CamNtech, Cambridge, UK	not reported	30-s	4 days	Triaxial	Stata/ SE 12.0 (Stata-Corp, College Station, TX, USA	No citation: MVPA ≥ 3.0 METs SED-time <1.5 METs	baseline (year 1) to follow up (year 5) h/day MVPA and h/day SED time	61.2 (7.1)	36.8% female	not reported	Increases in SED‐time were associated with increases in serum creatinine after adjustment for MVPA and cardiovascular risk factors (β = 0.013, 95% CI: 0.001, 0.03). Participants spent 10.5 (SD=2.5) h/day in SED-time at baseline and 11.1 (SD=2.1) h/day at follow-up (significantly more, P<0.001). At baseline, females spent 0.23 (0.09,0.61) h/day doing MVPA (median, IQR) and 0.18 (0.04-0.50) h/day a…	none
Physical activity intensity and biological markers among adults with diabetes: considerations by age and gender	Loprinzi et al, 2013	USA	To examine the associations between accelerometer-assessed PA and numerous biological markers associated with diabetes among a nationally representative sample of adults with evidence of diabetes	Cross-sectional	Data from the 2003–2006 National Health and Nutrition Examination Survey were used. Adult participants with diabetes wore an accelerometer. LPA and MVPA were determined, and biological measures, such as triglycerides and C-reactive protein, were measured from a blood sample.	746	ActiGraph 7164, ActiGraph Corp, Pensacola, FL	hip	60-s	7 days	Uniaxial	STATA (version 10.0, College Station, TX)	Troiano 2008: LPA: 100-2019 CPM MPA: 2020-5998 CPM VPA: >5999 CPM	min/day of LPA and MVPA	Males: 58 (1.0) Females: 60.6 (0.9)	46.6% females	Females: 7.5% Mexican American 4.5% Other Hispanic 65.1% Non-Hispanic White 16% Non-Hispanic Black 6.7% Other Males: 8.9% Mexican American 4.5% Other Hispanic 68.3% Non-Hispanic White 12.3% Non-Hispanic Black 5.7% Other	Both LPA and MVPA were inversely associated with several biological health outcomes. PA results differed by age and gender, suggesting that PA interventions may need to consider the influence that age and gender may have on the efficacy of PA interventions. Men between 18-64 years of age completed 347.4 (SE=7.3) min/day of LPA and 19.4 (SE= 1.6) min/day of MVPA. Men >64 years old completed 259.6 …
Physical activity measurement using an accelerometer among indians with type 2 diabetes mellitus: A cross-sectional study	Britto et al, 2018	India	To estimate levels of PA using both objective and subjective (Global PA Questionnaire) tools in patients with T2DM.	Cross-Sectional	All participants received the GPAQ and accelerometer, and were blinded as to whether the accelerometer was initialized. The accelerometer was worn for 7 consecutive days.	25	GT3X, ActiGraph LLC, Pensacola, FL	waist	Not Reported	7 days	Triaxial	SPSS16 statistics software (IBM Analytics; Ann Arbor, MI )	Neto et al 2013: MPA: 3 MET - 6 mETs VPA: ≥ 6 MET	Average MET min/wk, SED time (min/wk), LPA min/wk, MPA min/wk, VPA min/wk	58.88 (8.9)	not reported	not reported	The mean PA for all participants was 1.63 ± 0.28 MET min/wk, and most patients were classified as engaging in low PA. Total time spent in LPA (135.28 ± 62.39 min/wk) was greater than time spent in moderate (107.44 ± 99.45 min/wk) and vigorous (28.07 ± 10.27 min/wk) activities. There was statistical significance (P = 0.04) and moderate correlation (r = 0.406) between use of the accelerometer and G…	none
Physical Environmental Correlates of Self-Reported and Objectively Assessed Physical Activity in Belgian Type 2 Diabetes Patients	De Greef et al, 2011	Belgium	To investigate the associations of physical environmental factors with objectively assessed and self-reported PA in type 2 diabetes patients.	Cross-sectional	All participants completed the long International PA Questionnaire and two validated questionnaires to measure physical environmental perceptions and psychosocial factors. They wore an accelerometer and a pedometer to measure PA objectively.	133	Actigraph model 7164, Pensacola, FL	waist	60-s	3 days	Uniaxial	Microsoft Excel-based Macro (MAHUffe Analyser ver- sion 1.9.0.3)	Freedson 1998: MVPA: ≥1952 CPM	min/day of LPA and MVPA	61.6 (8.4)	31.6% female	N/A	Physical environmental factors contributed significantly to the explained variance of all objective and self‐reported PA measures (explained variance from 4% to 18%) after controlling for sociodemographic variables. Home PA equipment, walkability, aesthetics and convenience of PA facilities were the most consistent environmental correlates. LPA: 262.6min/day (SD=94.0) MVPA: 24.4 min/day (SD=28.3)…
Relationship Between Intervention Dose and Outcomes in Living Well With Diabetes- A Randomized Trial of a Telephone-Delivered Lifestyle-Based Weight Loss Intervention	Goode, et al, 2015	Australia	To examine associations of intervention dose with weight, PA, glycemic control, and diet outcomes in a randomzed trial of a telephone counseling intervention (Living Well with Diabetes RCT)	Cross-sectional	Intervention participants from the Living Well with Diabetes RCT received telephone-delivered behavioral weight loss intervention for 18 months. Data were collected at baseline, 6 months, 18 months (end of study), and 24 months (maintenance); specfiically: weight, MVPA, and HbA1c. Secondary outcomes were dietary energy intake and diet quality. Intervention dose was assessed as tertiles cateogries…	N =151 Low (0-11 calls) = 50 Medium (12-20 calls) = 46 High (21+ calls) = 55	GT1M ActiGraph, LLC, Fort Walton Beach, FL	hip	60-s	7 days	Uniaxial	SAS 9.2 (SAS Institute Inc., Cary, North Carolina)	Freedson et al,1998: MVPA: ≥1952CPM	median min/wk of MVPA	Low = 57.1 (7.3) Medium = 59.4 (7.4) High = 56.8 (9.3)	Low: 42% female Medium: 50% female High: 41.5% female	Low: 86% White Medium: 82.6% White High: 90.9% White	Those with high number of calls showed sig increased MVPA at 6 months In original RCT, intervention participants completed 43.06 min/wk [95% CI, 15.04 to 71.09 min/wk]) of MVPA at the end of 18 months. Median min/wk of MVPA based on tertiles of number of phone calls: Low (0-11 calls): 101.5 (95% CI 41.3, 156.3) Medium (12-20 calls): 76.5 (95% CI 32.5, 139.2) High (21+ calls): 101.5 (95% CI 51.0, …
Responsiveness to Change of Self-Report and Device-Based Physical Activity Measures in the Living Well With Diabetes Trial	Lee et al, 2015	Australia	To examine and compare the responsiveness to change of two self-reported PA instruments and accelerometer derived PA	Cross-sectional	Data from the Living Well with Diabetes RCT were collected at baseline and 6-months during home visits by registered nurses and telephone interviews for self-reported demographics and health characteristics. Accelerometer data was collected at baseline and 6-months.	N = 302 (151 usual care and 151 telephone counseling)	GT1M ActiGraph, LLC, Fort Walton Beach, FL	waist	60-s	7 days	Uniaxial	SPSS version 20.0 (IBM Corporation)	Freedson et al 1998: MVPA: ≥1952 CPM	average baseline and 6-month min/wk MVPA	58 (8.6)	43.7% female	87.4% White	All 3 instruments showed sig improvement in intervention group and no sig change in usual care. Accelerometer consistently ranked as most responsive instrument and sig more responsive for weekly mins of MVPA than for total counts or average counts The intervention group completed 127 ± 117 min/wk of MVPA on average at baseline and 171 ± 166 min/wk at 6-months, which is a significant change.
Sedentary patterns, physical activity, and cardiorespiratory fitness in association to glycemic control in type 2 diabetes patients	Sardinha et al, 2017	Portugal	This study investigated the independent associations of total sedentary time, breaks in sedentary time, MVPA, and cardiorespiratory fitness with glycemic outcomes in patients with T2DM.	Cross-Sectional	Sedentary time, breaks in sedentary time, and MVPA were assessed using accelerometry. Glucose and insulin were measured during a mixed meal tolerance test and HbA1c was also analyzed. CRF was measured in a maximal treadmill test with breath-by-breath gases analysis.	66	GT3X+, ActiGraph LLC, Fort Walton Beach, FL	hip	15-s	7 days	Triaxial	Actilife (v.6.9.1) (ActiGraph, Fort Walton Beach, FL, USA	Troiano et al 2008: Sedentary: <100 CPM LPA: 100‐2019 CPM MVPA: ≥2020 CPM	min/day for SED time, LPA, and MVPA number/hour of breaks in SED time	58.9 (8.2)	44% female	not reported	Regardless of cardiorepiratory fitness, total sedentary time was positively associated with HbA1c (β = 0.25, p = 0.044). Adjusting for MVPA, total sedentary time was related to fasting glucose (β = 0.32, p = 0.037). No associations between total sedentary time and the remaining glycemic outcomes, after adjusting for MVPA. The overall sample spent 582.3 (79.8) min/day in sedentary time, females 57…	none
Sedentary Time and Markers of Inflammation in People With Newly Diagnosed Type 2 Diabetes	Falconer et al, 2014	UK	To investigate the sex-specific associations of objectively measured sedentary time with selected inflammatory biomarkers in individuals with newly diagnosed T2DM	Cross-sectional	C-reactive protein, adiponectin, soluble intracellular adhesion molecule-1 (sICAM-1), interleukin-6 (IL-6), and accelerometer-determined sedentary time and MVPA were measured at baseline and after six-months in adults participanting in the Early ACTivity in Diabetes (Early ACTID) RCT.	285	GT1M, Actigraph LLC, Pensacola, FL	waist	Not Reported	7 days	Uniaxial	Actilife soft- ware (version 1.0.52 Actigraph LLC) and Kinesoft (version 3.3.62; Kinesoft, Saskatoon, SK, Canada)	Matthews et al 2008: Sedentary: <100 CPM Freedson et al 1998: MVPA: ≥1952 CPM	min/day of MVPA and h/day of sedentary time at baseline and 6-months	59 (9.7)	0.354	97.2% White	Men more active than women. No sex-related differences in total sedentary time. After 6 months, sedentary time reduced by 0.4 (1.2) hrs per day in women, with change in sedentary time predicting CRP at follow-up. Every hour decrease in sedentary time between baseline and 6-months was associated with 25% lower CRP. No changes in sedentary time was seen in men from baseline to 6-months. Men complet…
Sedentary Time, Breaks in Sedentary Time and Metabolic Variables in People With Newly Diagnosed Type 2 Diabetes	Cooper et al, 2012	UK	To investigate association between sedentary time, breaks in sedentary time (BST), and selected metabolic factors in population of newly diagnosed with T2D	Cross-sectional	Data from participants enrolled in the Early Activity in Diabetes (Early-ACTID), a randomised controlled trial of diet and physical activity early in the management of type 2 diabetes, were used to analyse baseline and 6 months physical activity as measured from wearing an accelerometer for 7 days.	528	GT1M, ActiGraph LLC, Pensacola, FL	waist	60-s	7 days	Uniaxial	KineSoft (version 3.3.62; KineSoft, Saskatoon, SK, Canada)	Freedson 1998: MVPA: ≥1,952 CPM Matthews et al 2008: Sedentary: <100 CPM	min/day of MVPA and sendetary time, number of BST	59.8 (10)	34.8% female	96% White	Sedentary time was interrupted on average 84 times per day. Men were more physically active than women, recording higher total physical activity and MVPA, but sedentary time did not differ between the sexes. Women recorded more interruptions of sedentary time than men, but when adjusted for volume of sedentary time, breaks per hour were higher in men. At baseline (sample n=528): MVPA: 25.1±19.3 m…
The Potential Impact of Displacing Sedentary Time in Adults With Type 2 Diabetes	Falconer et al, 2015	UK	To use isotemporal methods to examine the substitution effects of the different activity intensity types on metabolic health by artificially displacing a fixed duration of one activity intensity with a fixed duration of another	Cross-sectional	Baseline data from the Early Activity in Diabetes RCT were used. Sedentary time, LPA, and MVPA at baseline were measured in addition to clinical measurements and fasting blood samples to determine cholesterol, triglycerides, HOMA-IR, and glucose. Isotemporal substitution modeling was performed to determine the potential impact of reallocating 30 min of sedentary time accumulated in a single bout …	N = 519	GT1M, Actigraph LLC, Pensacola, FL	waist	60-s	7 days	Uniaxial	Actilife software (version 1.0.52, Actigraph LLC) and Kinesoft (version 3.3.62; Kinesoft, Saskatoon, Saskatchewan, Canada)	Freedson et al 1998: MVPA: ≥1952CPM LPA: 100-1952 CPM Matthews et al 2008: Sedentary: <100 CPM	Mean min/day MVPA, LPA, Sedentary time	59.9 (9.9)	not reported	96% White	Sedentary time accounted for 65% of the waking day, of which 45% was accumulated in prolonged (Q30 min) bouts. Reallocation of 30 min of long-bout sedentary time with 30 min of short-bout sedentary time was associated with lower body mass index (BMI) and waist circumference. Stronger effects were seen for LPA and MVPA. Reallocation of 30 min of long-bout sedentary time with LPA was associated wit…
Validity of the Use of a Triaxial Accelerometer and a Physical Activity Questionnaire for Estimating Total Energy Expenditure and Physical Activity Level among Elderly Patients with Type 2 Diabetes Mellitus: CLEVER-DM Study	Nishida et al, 2020	Japan	To examine the validity of an accelerometer and a questionnaire for estimating Total Energy Expenditure and PA among elderly patients with T2DM using the DLW method. We also examined whether the validity was maintained among groups exhibiting both low and high PA.	Cross-Sectional	Participants from the Clinical Evaluation of Energy Requirements study were used. Patients received oral dose of doubly labeled water (DLW) and total energy expenditure (TEE) was measured over 12 to 16 days when accelerometer was worn. TEE was calculated using urine and blood samples. BMR was measured using indirect calorimetry after overnight fasting. PA measured via triaxial accelerometer and P…	51	Active Style Pro HJA-750C, Omron Healthcare, Kyoto, Japan	waist	60-s	16 days	Triaxial	SPSS for Windows 15.0 (SPSS Inc., Chicago, IL, USA)	Tremblay et al 2017: SED: ≤1.5 METs LPA: 1.5 to 3 METs MVPA: ≥3.0 METs	min (per day?) of SED time, LPA and MVPA of non-locomotive time, and LPA and MVPA of locomotive time	70 (5)	45% female	not reported	Participants spent 480 (SD=129) min in SED time, 316 (SD=94) min in non-locomotive LPA, 33 (34) min in non-locomotive MVPA, 34 (2) min in locomotive LPA, and 28 (39) min in locomotive MVPA. Assuming it's min/day because not explicitly stated
